# Supplementary material for: The effect of carbon fertilization on naturally regenerated and planted US forests
Source: Nat Commun. 2022 Sep 19;13:5490. doi: 10.1038/s41467-022-33196-x (PMC9485135; doi:10.1038/s41467-022-33196-x)
Supplement: Supplementary file 5 — Supplementary Data 1-33 [file 41467_2022_33196_MOESM5_ESM.xlsx]

## Sheet: Supplementary Data 1
Balance statistics summary by forest group using observations of naturally regenerated stands aged 1 to 100 with matches being between a pre-1990 control and a post-2000 treatment group
Note: The control observations spanned 1968 to 1990 and the treatment observations were from 2000 to 2018.
	Oak/Hickory								Spruce/Fir								Aspen/Birch
		Means	Means	Std.	eCDF	eCDF	eCDF			Means	Means	Std.	eCDF	eCDF	eCDF			Means	Means	Std.	eCDF	eCDF	eCDF
		Treated	Control	Mean Diff.	Med	Mean	Max			Treated	Control	Mean Diff.	Med	Mean	Max			Treated	Control	Mean Diff.	Med	Mean	Max
	Spring Precipitation	102.056	101.585	0.036	0.108	0.101	0.171		Spring Precipitation	57.278	57.425	-0.018	0.038	0.037	0.083		Spring Precipitation	56.596	56.716	-0.014	0.037	0.038	0.094
	Summer Precipitation	161.584	161.676	-0.004	0.055	0.056	0.101		Summer Precipitation	95.505	95.327	0.024	0.018	0.019	0.058		Summer Precipitation	95.792	95.51	0.033	0.023	0.023	0.05
	Autumn Precipitation	94.925	95.336	-0.024	0.113	0.097	0.191		Autumn Precipitation	65.442	65.836	-0.035	0.032	0.035	0.076		Autumn Precipitation	61.239	61.291	-0.005	0.026	0.027	0.067
	Winter Precipitation	95.437	94.989	0.026	0.063	0.069	0.177		Winter Precipitation	29.785	30.202	-0.035	0.052	0.053	0.108		Winter Precipitation	25.951	26.175	-0.023	0.07	0.061	0.108
	Spring Temperature	19.345	19.371	-0.019	0.054	0.053	0.12		Spring Temperature	3.624	3.607	0.022	0.039	0.043	0.094		Spring Temperature	4.055	4.072	-0.016	0.022	0.025	0.061
	Summer Temperature	26.809	26.81	-0.002	0.055	0.07	0.192		Summer Temperature	17.709	17.692	0.026	0.029	0.03	0.068		Summer Temperature	18.173	18.179	-0.007	0.026	0.023	0.057
	Autumn Temperature	20.36	20.397	-0.024	0.048	0.053	0.127		Autumn Temperature	6.027	6.018	0.009	0.03	0.037	0.114		Autumn Temperature	6.213	6.229	-0.014	0.027	0.028	0.067
	Winter Temperature	11.718	11.772	-0.023	0.064	0.062	0.119		Winter Temperature	-11.244	-11.208	-0.017	0.016	0.026	0.099		Winter Temperature	-11.307	-11.255	-0.025	0.016	0.023	0.073
	Site Class	5.049	5.061	-0.017	0.006	0.01	0.031		Site Class	5.347	5.329	0.019	0.023	0.025	0.071		Site Class	4.856	4.872	-0.022	0.009	0.009	0.02
	1/Age	0.03	0.032	-0.042	0.096	0.131	0.31		1/Age	0.038	0.035	0.042	0.118	0.107	0.237		1/Age	0.055	0.052	0.027	0.034	0.044	0.126
	Physiograhic Class	0.789	0.796	-0.017	0.003	0.003	0.007		Physiograhic Class	0.567	0.613	-0.097	0.023	0.023	0.046		Physiograhic Class	0.985	0.981	0.036	0.002	0.002	0.004
	Stocking Condition	2.92	2.902	0.02	0.011	0.017	0.049		Stocking Condition	0.278	0.304	-0.05	0.013	0.013	0.025		Stocking Condition	0.381	0.406	-0.049	0.012	0.012	0.024
	Aspect	0.117	0.113	0.013	0.002	0.002	0.004		Aspect	0.276	0.298	-0.044	0.011	0.011	0.022		Aspect	0.359	0.381	-0.045	0.011	0.011	0.022
	Observations	Control:		19634	Treatment:		19634		Observations	Control:		2490	Treatment:		2490		Observations	Control:		8236	Treatment:		8236
	Maple/Beech/Birch								Elm/Ash/Cottonwood								Oak/Pine
		Means	Means	Std.	eCDF	eCDF	eCDF			Means	Means	Std.	eCDF	eCDF	eCDF			Means	Means	Std.	eCDF	eCDF	eCDF
		Treated	Control	Mean Diff.	Med	Mean	Max			Treated	Control	Mean Diff.	Med	Mean	Max			Treated	Control	Mean Diff.	Med	Mean	Max
	Spring Precipitation	75.909	75.837	0.004	0.051	0.053	0.117		Spring Precipitation	80.297	81.011	-0.032	0.036	0.039	0.081		Spring Precipitation	102.41	101.698	0.048	0.05	0.138	1.311
	Summer Precipitation	98.45	98.745	-0.025	0.027	0.027	0.061		Summer Precipitation	102.267	103.224	-0.06	0.017	0.022	0.06		Summer Precipitation	130.897	132.349	-0.053	0.022	0.064	1.025
	Autumn Precipitation	75.577	75.166	0.029	0.032	0.044	0.108		Autumn Precipitation	72.877	73.741	-0.056	0.035	0.037	0.09		Autumn Precipitation	86.647	87.08	-0.035	0.032	0.092	1.033
	Winter Precipitation	47.738	47.443	0.013	0.026	0.027	0.077		Winter Precipitation	50.499	52.017	-0.049	0.014	0.019	0.06		Winter Precipitation	96.191	95.153	0.052	0.053	0.085	1.334
	Spring Temperature	6.346	6.271	0.025	0.038	0.043	0.116		Spring Temperature	9.466	9.709	-0.051	0.053	0.051	0.107		Spring Temperature	16.227	16.316	-0.031	0.081	0.172	1.102
	Summer Temperature	19.418	19.379	0.018	0.054	0.049	0.096		Summer Temperature	21.826	21.952	-0.041	0.059	0.058	0.123		Summer Temperature	25.245	25.277	-0.019	0.093	0.209	1.112
	Autumn Temperature	8.746	8.684	0.024	0.028	0.03	0.072		Autumn Temperature	11.217	11.439	-0.052	0.047	0.051	0.118		Autumn Temperature	17.239	17.349	-0.042	0.08	0.167	1.146
	Winter Temperature	-6.641	-6.756	0.027	0.036	0.036	0.068		Winter Temperature	-3.492	-3.085	-0.057	0.04	0.04	0.087		Winter Temperature	7.138	7.306	-0.043	0.078	0.171	1.13
	Site Class	5.079	5.089	-0.012	0.002	0.003	0.008		Site Class	5.095	5.084	0.013	0.008	0.01	0.023		Site Class	4.89	4.912	-0.028	0.016	0.057	1.092
	1/Age	0.036	0.033	0.04	0.097	0.101	0.239		1/Age	0.042	0.04	0.033	0.058	0.065	0.146		1/Age	0.031	0.032	-0.019	0.055	0.163	0.729
	Physiograhic Class	0.992	0.989	0.043	0.002	0.002	0.004		Physiograhic Class	0.893	0.881	0.038	0.006	0.006	0.011		Physiograhic Class	0.773	0.769	0.009	0.004	0.004	0.814
	Stocking Condition	0.492	0.491	0.003	0.001	0.001	0.002		Stocking Condition	3.041	3.047	-0.007	0.046	0.043	0.076		Stocking Condition	2.943	2.951	-0.009	0.019	0.043	1.121
	Aspect	0.399	0.408	-0.019	0.005	0.005	0.009		Aspect	0.355	0.359	-0.009	0.002	0.002	0.004		Aspect	0.208	0.216	-0.021	0.008	0.008	0.769
	Observations	Control:		6257	Treatment:		6257		Observations	Control:		3809	Treatment:		3809		Observations		Control:	4890		Treatment:	4890

## Sheet: Supplementary Data 2
Balance statistics summary by forest group using observations of naturally regenerated stands aged 1 to 100 with matches being between a pre-1990 control and a post-2000 treatment group
Note: The control observations spanned 1968 to 1990 and the treatment observations were from 2000 to 2018.
	Slash/Longleaf Pine								Loblolly/Shortleaf Pine
		Means	Means	Std.	eCDF	eCDF	eCDF			Means	Means	Std.	eCDF	eCDF	eCDF
		Treated	Control	Mean Diff.	Med	Mean	Max			Treated	Control	Mean Diff.	Med	Mean	Max
	Spring Precipitation	102.056	101.585	0.036	0.108	0.101	0.171		Spring Precipitation	103.532	102.675	0.061	0.016	0.034	0.094
	Summer Precipitation	161.584	161.676	-0.004	0.055	0.056	0.101		Summer Precipitation	125.564	126.089	-0.023	0.02	0.022	0.057
	Autumn Precipitation	94.925	95.336	-0.024	0.113	0.097	0.191		Autumn Precipitation	87.322	87.361	-0.004	0.02	0.021	0.047
	Winter Precipitation	95.437	94.989	0.026	0.063	0.069	0.177		Winter Precipitation	99.062	98.124	0.056	0.036	0.041	0.109
	Spring Temperature	19.345	19.371	-0.019	0.054	0.053	0.12		Spring Temperature	15.929	15.845	0.042	0.143	0.136	0.245
	Summer Temperature	26.809	26.81	-0.002	0.055	0.07	0.192		Summer Temperature	25.131	25.06	0.059	0.161	0.153	0.29
	Autumn Temperature	20.36	20.397	-0.024	0.048	0.053	0.127		Autumn Temperature	16.956	16.91	0.025	0.14	0.131	0.233
	Winter Temperature	11.718	11.772	-0.023	0.064	0.062	0.119		Winter Temperature	6.762	6.705	0.021	0.142	0.128	0.232
	Site Class	5.049	5.061	-0.017	0.006	0.01	0.031		Site Class	4.721	4.715	0.008	0.022	0.028	0.081
	1/Age	0.03	0.032	-0.042	0.096	0.131	0.31		1/Age	0.038	0.036	0.036	0.11	0.112	0.267
	Physiograhic Class	0.789	0.796	-0.017	0.003	0.003	0.007		Physiograhic Class	0.859	0.84	0.057	0.01	0.01	0.02
	Stocking Condition	3.028	3.033	-0.005	0.009	0.012	0.027		Stocking Condition	0.168	0.165	0.008	0.002	0.002	0.003
	Aspect	0.117	0.113	0.013	0.002	0.002	0.004		Aspect	0.241	0.242	-0.002	0	0	0.001
	Observations	Control:		1791	Treatment:		1791		Observations	Control:		7594	Treatment:		7594
	Oak/Gum/Cypress								White/Red/Jack Pine
		Means	Means	Std.	eCDF	eCDF	eCDF			Means	Means	Std.	eCDF	eCDF	eCDF
		Treated	Control	Mean Diff.	Med	Mean	Max			Treated	Control	Mean Diff.	Med	Mean	Max
	Spring Precipitation	97.777	97.363	0.038	0.026	0.024	0.046		Spring Precipitation	70.539	70.389	0.007	0.043	0.043	0.095
	Summer Precipitation	146.397	147.681	-0.047	0.057	0.058	0.108		Summer Precipitation	95.726	96.329	-0.048	0.025	0.027	0.083
	Autumn Precipitation	87.555	88.137	-0.046	0.056	0.052	0.122		Autumn Precipitation	73.134	71.855	0.073	0.025	0.03	0.073
	Winter Precipitation	91.475	91.013	0.03	0.023	0.025	0.058		Winter Precipitation	46.913	46.258	0.024	0.042	0.043	0.086
	Spring Temperature	17.826	17.888	-0.028	0.093	0.092	0.188		Spring Temperature	5.488	5.554	-0.027	0.02	0.021	0.058
	Summer Temperature	26.154	26.185	-0.036	0.093	0.115	0.233		Summer Temperature	18.765	18.825	-0.047	0.017	0.019	0.045
	Autumn Temperature	18.894	18.987	-0.044	0.099	0.093	0.189		Autumn Temperature	7.935	7.907	0.013	0.027	0.032	0.095
	Winter Temperature	9.498	9.594	-0.029	0.092	0.092	0.19		Winter Temperature	-7.742	-7.819	0.017	0.022	0.025	0.098
	Site Class	4.879	4.895	-0.024	0.007	0.015	0.053		Site Class	4.921	4.925	-0.004	0.021	0.02	0.03
	1/Age	0.028	0.026	0.063	0.088	0.09	0.196		1/Age	0.035	0.032	0.053	0.054	0.084	0.218
	Physiograhic Class	0.478	0.469	0.02	0.005	0.005	0.01		Physiograhic Class	0.005	0.003	0.048	0.054	0.084	0.218
	Stocking Condition	2.717	2.723	-0.006	0.019	0.027	0.065		Stocking Condition	0.371	0.381	-0.019	0.005	0.005	0.009
	Aspect	0.066	0.065	0.005	0.001	0.001	0.001		Aspect	0.933	0.92	0.064	0.007	0.007	0.013
	Observations	Control:		5723	Treatment:		5723		Observations	Control:		1181	Treatment:		1181

## Sheet: Supplementary Data 3
Regression output using observations of naturally regenerated Loblolly/Shortleaf Pine stands aged 1 to 100
Note: Results are of two-sided t tests of significance after matching (genetic matching and propensity score matching: nearest-neighbor with replacement) and after using a pooled regression on the raw data (unmatched sample). ***p<0.01, **p<0.05 and *p<0.10.
	Loblolly/Shortleaf Pine	Natural Log of Volume per Hectare
	Variables	Genetic Matching					PSM: Nearest Neighbor w/ Replacement					Unmatched Sample
		Coefficient	T-score	P-Value	99% CI		Coefficient	T-score	P-Value	99% CI		Coefficient	T-score	P-Value	99% CI
	Natural Log of Lifetime CO2	1.275***	6.905*10^+01	0	1.239 1.311		1.246***	7.860*10^+01	0	1.215 1.277		1.093***	1.194*10^+02	0	1.075 1.111
	1/Age	2.763***	1.152*10^+01	1.446*10^-30	2.293 3.233		2.592***	1.207*10^+01	1.995*10^-33	2.171 3.013		7.454*10^-01***	-5.448	5.11*10^-08	4.772*10^-01 1.014
	Pre 0 v Post 1 Time Period Dummy	-1.860*10^-02	-1.147	2.514*10^-01	-5.038*10^-02 1.319*10^-02		-2.131*10^-03	-1.532*10^-01	8.782*10^-01	-2.940*10^-02 2.514*10^-02		1.209*10^-02	-1.194	2.325*10^-01	-7.760*10^-03 3.194*10^-02
	Mean Spring Temperature	5.302*10^-01	-1.119	2.633*10^-01	-3.987*10^-01 1.459		1.100*10^-01	2.917*10^-01	7.705*10^-01	-6.292*10^-01 8.492*10^-01		-4.600*10^-01**	-2.454	1.414*10^-02	-8.275*10^-01 -9.255*10^-02
	Mean Spring Temperature Squared	-4.651*10^-03	-1.419*10^-01	8.872*10^-01	-6.891*10^-02 5.960*10^-02		1.236*10^-02	4.737*10^-01	6.357*10^-01	-3.878*10^-02 6.350*10^-02		3.741*10^-02***	-2.844	4.454*10^-03	1.163*10^-02 6.320*10^-02
	Mean Spring Temperature Cubed	-2.860*10^-04	-3.840*10^-01	7.010*10^-01	-1.746*10^-03 1.174*10^-03		-4.873*10^-04	-8.204*10^-01	4.120*10^-01	-1.652*10^-03 6.770*10^-04		-1.004*10^-03***	-3.295	9.855*10^-04	-1.601*10^-03 -4.067*10^-04
	Mean Summer Temperature	4.286	-1.544	1.226*10^-01	-1.155 9.727		2.666	-1.15	2.500*10^-01	-1.876 7.208		5.395*10^-01	4.153*10^-01	6.779*10^-01	-2.006 3.085
	Mean Summer Temperature Squared	-1.507*10^-01	-1.305	1.919*10^-01	-3.771*10^-01 7.565*10^-02		-8.090*10^-02	-8.431*10^-01	3.992*10^-01	-2.690*10^-01 1.072*10^-01		-1.067*10^-02	-2.034*10^-01	8.388*10^-01	-1.135*10^-01 9.215*10^-02
	Mean Summer Temperature Cubed	1.598*10^-03	9.997*10^-01	3.175*10^-01	-1.535*10^-03 4.731*10^-03		6.105*10^-04	4.616*10^-01	6.443*10^-01	-1.982*10^-03 3.203*10^-03		1.78*10^-05	2.522*10^-02	9.799*10^-01	-1.366*10^-03 1.401*10^-03
	Mean Fall Temperature	-4.188***	-4.337	1.45*10^-05	-6.081 -2.296		-3.807***	-4.598	4.28*10^-06	-5.429 -2.184		-1.912***	-3.698	2.177*10^-04	-2.926 -8.986*10^-01
	Mean Fall Temperature Squared	2.146*10^-01***	-3.768	1.655*10^-04	1.029*10^-01 3.262*10^-01		2.031*10^-01***	-4.15	3.34*10^-05	1.072*10^-01 2.991*10^-01		1.112*10^-01***	-3.641	2.719*10^-04	5.132*10^-02 1.710*10^-01
	Mean Fall Temperature Cubed	-3.295*10^-03***	-2.942	3.267*10^-03	-5.490*10^-03 -1.100*10^-03		-3.308*10^-03***	-3.427	6.112*10^-04	-5.200*10^-03 -1.416*10^-03		-2.098*10^-03***	-3.488	4.867*10^-04	-3.277*10^-03 -9.192*10^-04
	Mean Winter Temperature	5.55*10^-05	1.090*10^-03	9.991*10^-01	-9.967*10^-02 9.978*10^-02		4.268*10^-02	9.636*10^-01	3.353*10^-01	-4.414*10^-02 1.295*10^-01		2.575*10^-02	9.343*10^-01	3.501*10^-01	-2.826*10^-02 7.976*10^-02
	Mean Winter Temperature Squared	-1.781*10^-02**	-2.424	1.535*10^-02	-3.220*10^-02 -3.410*10^-03		-2.062*10^-02***	-3.277	1.051*10^-03	-3.295*10^-02 -8.286*10^-03		-1.611*10^-02***	-4.125	3.71*10^-05	-2.376*10^-02 -8.456*10^-03
	Mean Winter Temperature Cubed	4.339*10^-04	-1.127	2.597*10^-01	-3.207*10^-04 1.188*10^-03		6.649*10^-04**	-2.035	4.187*10^-02	2.45*10^-05 1.305*10^-03		1.018*10^-03***	-5.224	1.75*10^-07	6.358*10^-04 1.399*10^-03
	Mean Spring Precipitation	-1.438*10^-01***	-4.496	6.97*10^-06	-2.065*10^-01 -8.113*10^-02		-1.325*10^-01***	-4.835	1.34*10^-06	-1.863*10^-01 -7.881*10^-02		-1.177*10^-01***	-8.858	8.351*10^-19	-1.437*10^-01 -9.163*10^-02
	Mean Spring Precipitation Squared	1.223*10^-03***	-4.297	1.74*10^-05	6.652*10^-04 1.781*10^-03		1.084*10^-03***	-4.406	1.06*10^-05	6.019*10^-04 1.566*10^-03		9.727*10^-04***	-8.091	6.016*10^-16	7.371*10^-04 1.208*10^-03
	Mean Spring Precipitation Cubed	-3.49*10^-06***	-4.221	2.45*10^-05	-5.11*10^-06 -1.87*10^-06		-2.98*10^-06***	-4.126	3.70*10^-05	-4.39*10^-06 -1.56*10^-06		-2.72*10^-06***	-7.622	2.532*10^-14	-3.42*10^-06 -2.02*10^-06
	Mean Summer Precipitation	7.769*10^-03	5.269*10^-01	5.982*10^-01	-2.113*10^-02 3.667*10^-02		-2.168*10^-03	-1.678*10^-01	8.668*10^-01	-2.749*10^-02 2.315*10^-02		-2.447*10^-02***	-4.026	5.69*10^-05	-3.639*10^-02 -1.256*10^-02
	Mean Summer Precipitation Squared	-8.19*10^-05	-7.929*10^-01	4.278*10^-01	-2.844*10^-04 1.206*10^-04		-9.03*10^-06	-9.922*10^-02	9.210*10^-01	-1.875*10^-04 1.694*10^-04		1.770*10^-04***	-3.846	1.203*10^-04	8.68*10^-05 2.672*10^-04
	Mean Summer Precipitation Cubed	1.47*10^-07	6.254*10^-01	5.317*10^-01	-3.14*10^-07 6.08*10^-07		-2.82*10^-08	-1.348*10^-01	8.928*10^-01	-4.39*10^-07 3.82*10^-07		-4.74*10^-07***	-4.141	3.46*10^-05	-6.98*10^-07 -2.50*10^-07
	Mean Fall Precipitation	-8.403*10^-02**	-2.38	1.733*10^-02	-1.532*10^-01 -1.482*10^-02		-5.768*10^-02***	-2.653	7.982*10^-03	-1.003*10^-01 -1.507*10^-02		-2.527*10^-02***	-2.732	6.296*10^-03	-4.341*10^-02 -7.142*10^-03
	Mean Fall Precipitation Squared	8.547*10^-04**	-2.269	2.329*10^-02	1.163*10^-04 1.593*10^-03		6.257*10^-04***	-2.827	4.708*10^-03	1.918*10^-04 1.060*10^-03		3.083*10^-04***	-3.566	3.624*10^-04	1.388*10^-04 4.777*10^-04
	Mean Fall Precipitation Cubed	-2.78*10^-06**	-2.097	3.601*10^-02	-5.39*10^-06 -1.82*10^-07		-2.13*10^-06***	-2.876	4.038*10^-03	-3.58*10^-06 -6.78*10^-07		-1.13*10^-06***	-4.268	1.97*10^-05	-1.65*10^-06 -6.12*10^-07
	Mean Winter Precipitation	1.560*10^-02	8.377*10^-01	4.022*10^-01	-2.090*10^-02 5.209*10^-02		4.966*10^-02***	-3.013	2.588*10^-03	1.736*10^-02 8.197*10^-02		3.538*10^-02***	-4.006	6.18*10^-05	1.807*10^-02 5.269*10^-02
	Mean Winter Precipitation Squared	-9.98*10^-05	-5.640*10^-01	5.728*10^-01	-4.466*10^-04 2.470*10^-04		-4.005*10^-04**	-2.556	1.061*10^-02	-7.077*10^-04 -9.33*10^-05		-2.901*10^-04***	-3.557	3.754*10^-04	-4.500*10^-04 -1.303*10^-04
	Mean Winter Precipitation Cubed	2.86*10^-07	5.243*10^-01	6.001*10^-01	-7.84*10^-07 1.36*10^-06		1.12*10^-06**	-2.3	2.147*10^-02	1.65*10^-07 2.07*10^-06		8.69*10^-07***	-3.523	4.262*10^-04	3.86*10^-07 1.35*10^-06
	Site Class 1	8.854*10^-01***	-2.822	4.776*10^-03	2.705*10^-01 1.500		1.020***	-4.375	1.22*10^-05	5.628*10^-01 1.476		3.192*10^-01***	-4.841	1.29*10^-06	1.899*10^-01 4.484*10^-01
	Site Class 2	9.813*10^-01***	1.928*10^+01	7.588*10^-82	8.816*10^-01 1.081		9.568*10^-01***	2.242*10^+01	4.648*10^-110	8.732*10^-01 1.040		8.526*10^-01***	5.196*10^+01	0	8.205*10^-01 8.848*10^-01
	Site Class 3	9.016*10^-01***	3.158*10^+01	5.335*10^-212	8.456*10^-01 9.575*10^-01		8.969*10^-01***	3.891*10^+01	0	8.518*10^-01 9.421*10^-01		7.994*10^-01***	6.906*10^+01	0	7.767*10^-01 8.221*10^-01
	Site Class 4	7.012*10^-01***	3.475*10^+01	1.300*10^-254	6.617*10^-01 7.408*10^-01		6.737*10^-01***	3.956*10^+01	0	6.404*10^-01 7.071*10^-01		6.138*10^-01***	6.066*10^+01	0	5.940*10^-01 6.337*10^-01
	Site Class 5	4.338*10^-01***	2.402*10^+01	3.542*10^-125	3.984*10^-01 4.691*10^-01		4.151*10^-01***	2.697*10^+01	1.662*10^-157	3.849*10^-01 4.452*10^-01		3.734*10^-01***	3.856*10^+01	0	3.544*10^-01 3.923*10^-01
	Site Class 6	-	-	-	-		-	-	-	-		-	-	-	-
	Elevation	-1.055*10^-04***	-4.053	5.07*10^-05	-1.565*10^-04 -5.45*10^-05		-6.27*10^-05***	-2.777	5.499*10^-03	-1.069*10^-04 -1.84*10^-05		2.95*10^-05**	-2.295	2.174*10^-02	4.31*10^-06 5.48*10^-05
	Slope	-9.828*10^-04	-1.269	2.043*10^-01	-2.500*10^-03 5.347*10^-04		-6.590*10^-04	-9.937*10^-01	3.204*10^-01	-1.959*10^-03 6.408*10^-04		-1.703*10^-03***	-5.034	4.81*10^-07	-2.367*10^-03 -1.040*10^-03
	Disturbances	2.728*10^-02*	-1.708	8.758*10^-02	-4.019*10^-03 5.858*10^-02		3.729*10^-02***	-2.73	6.339*10^-03	1.052*10^-02 6.406*10^-02		4.450*10^-02***	-5.575	2.49*10^-08	2.885*10^-02 6.014*10^-02
	Xeric Physiography	-5.937*10^-02**	-2.442	1.462*10^-02	-1.070*10^-01 -1.172*10^-02		-8.729*10^-02***	-4.264	2.02*10^-05	-1.274*10^-01 -4.716*10^-02		-1.680*10^-01***	-1.368*10^+01	1.501*10^-42	-1.920*10^-01 -1.439*10^-01
	Hydric Physiography	-2.696*10^-01***	-1.005*10^+01	1.088*10^-23	-3.222*10^-01 -2.170*10^-01		-2.640*10^-01***	-1.127*10^+01	2.332*10^-29	-3.099*10^-01 -2.180*10^-01		-2.438*10^-01***	-1.493*10^+01	2.584*10^-50	-2.758*10^-01 -2.118*10^-01
	Mesic Physiography	-	-	-	-		-	-	-	-		-	-	-	-
	North-facing Aspect	3.796*10^-02**	-2.217	2.664*10^-02	4.397*10^-03 7.153*10^-02		2.721*10^-02*	-1.903	5.711*10^-02	-8.226*10^-04 5.524*10^-02		1.268*10^-02*	-1.785	7.431*10^-02	-1.246*10^-03 2.661*10^-02
	Null Aspect	8.278*10^-02***	-4.411	1.03*10^-05	4.600*10^-02 1.196*10^-01		8.087*10^-02***	-5.199	2.02*10^-07	5.038*10^-02 1.114*10^-01		4.266*10^-02***	-5.488	4.08*10^-08	2.743*10^-02 5.790*10^-02
	South-facing Aspect	-	-	-	-		-	-	-	-		-	-	-	-
	Public 0 v Private 1 Ownership	-8.609*10^-02***	-4.952	7.42*10^-07	-1.202*10^-01 -5.201*10^-02		-5.141*10^-02***	-3.561	3.701*10^-04	-7.970*10^-02 -2.311*10^-02		1.279*10^-02*	-1.775	7.591*10^-02	-1.334*10^-03 2.692*10^-02
	Latitude	-5.419*10^-02**	-2.349	1.882*10^-02	-9.940*10^-02 -8.977*10^-03		-4.585*10^-02**	-2.403	1.625*10^-02	-8.325*10^-02 -8.457*10^-03		-7.462*10^-02***	-7.713	1.243*10^-14	-9.359*10^-02 -5.566*10^-02
	Longitude	2.284*10^-02***	-3.842	1.226*10^-04	1.119*10^-02 3.450*10^-02		1.391*10^-02***	-2.932	3.373*10^-03	4.611*10^-03 2.321*10^-02		1.369*10^-02***	-6.902	5.175*10^-12	9.804*10^-03 1.758*10^-02
	Stocking Condition 1	1.451***	2.071*10^+01	5.224*10^-94	1.314 1.588		1.481***	2.398*10^+01	2.014*10^-125	1.360 1.602		1.177***	4.607*10^+01	0	1.127 1.228
	Stocking Condition 2	1.178***	1.726*10^+01	4.369*10^-66	1.044 1.312		1.215***	2.013*10^+01	2.737*10^-89	1.096 1.333		9.846*10^-01***	4.076*10^+01	0	9.373*10^-01 1.032
	Stocking Condition 3	8.927*10^-01***	1.313*10^+01	3.821*10^-39	7.594*10^-01 1.026		9.165*10^-01***	1.522*10^+01	5.242*10^-52	7.985*10^-01 1.035		6.512*10^-01***	2.697*10^+01	1.889*10^-159	6.039*10^-01 6.985*10^-01
	Stocking Condition 4	3.806*10^-01***	-5.49	4.08*10^-08	2.447*10^-01 5.164*10^-01		4.260*10^-01***	-6.953	3.685*10^-12	3.059*10^-01 5.461*10^-01		2.313*10^-01***	-9.415	4.883*10^-21	1.832*10^-01 2.795*10^-01
	Stocking Condition 5	-	-	-	-		-	-	-	-		-	-	-	-
	Constant	-1.544*10^+01	-8.196*10^-01	4.125*10^-01	-5.237*10^+01 2.149*10^+01		-6.093	-3.868*10^-01	6.989*10^-01	-3.697*10^+01 2.478*10^+01		7.715	9.017*10^-01	3.672*10^-01	-9.055 2.448*10^+01
	Observations	15,188					21,293					73,380
	Degrees of Freedom	46					46					46
	R-squared	0.575					0.581					0.553

## Sheet: Supplementary Data 4
Regression output using observations of naturally regenerated Oak/Hickory stands aged 1 to 100
Note: Results are of two-sided t tests of significance after matching (genetic matching and propensity score matching: nearest-neighbor with replacement) and after using a pooled regression on the raw data (unmatched sample). ***p<0.01, **p<0.05 and *p<0.10.
	Oak/Hickory	Natural Log of Volume per Hectare
	Variables	Genetic Matching					PSM: Nearest Neighbor w/ Replacement					Unmatched Sample
		Coefficient	T-score	P-Value	99% CI		Coefficient	T-score	P-Value	99% CI		Coefficient	T-score	P-Value	99% CI
	Natural Log of Lifetime CO2	1.068***	1.130*10^+02	0	1.049 1.086		1.136***	1.601*10^+02	0	1.122 1.150		1.129***	2.873*10^+02	0	1.122 1.137
	1/Age	3.637***	3.589*10^+01	1.342*10^-277	3.438 3.835		3.710***	4.592*10^+01	0	3.552 3.868		3.068***	5.449*10^+01	0	2.957 3.178
	Pre 0 v Post 1 Time Period Dummy	-2.549*10^-02***	-2.927	3.425*10^-03	-4.255*10^-02 -8.419*10^-03		-2.779*10^-02***	-3.902	9.56*10^-05	-4.176*10^-02 -1.383*10^-02		-6.022*10^-03	-1.068	2.854*10^-01	-1.707*10^-02 5.027*10^-03
	Mean Spring Temperature	-6.320*10^-03	-9.038*10^-02	9.280*10^-01	-1.434*10^-01 1.307*10^-01		4.999*10^-02	9.233*10^-01	3.559*10^-01	-5.613*10^-02 1.561*10^-01		2.384*10^-01***	-8.212	2.188*10^-16	1.815*10^-01 2.953*10^-01
	Mean Spring Temperature Squared	1.738*10^-02***	-2.708	6.768*10^-03	4.802*10^-03 2.996*10^-02		1.374*10^-02***	-2.819	4.821*10^-03	4.188*10^-03 2.330*10^-02		-1.026*10^-03	-4.016*10^-01	6.880*10^-01	-6.031*10^-03 3.980*10^-03
	Mean Spring Temperature Cubed	-6.413*10^-04***	-3.451	5.601*10^-04	-1.006*10^-03 -2.770*10^-04		-4.951*10^-04***	-3.553	3.804*10^-04	-7.683*10^-04 -2.220*10^-04		-2.311*10^-04***	-3.149	1.637*10^-03	-3.749*10^-04 -8.73*10^-05
	Mean Summer Temperature	-1.641**	-2.501	1.239*10^-02	-2.927 -3.549*10^-01		-1.322***	-2.729	6.352*10^-03	-2.271 -3.725*10^-01		-1.061***	-4.321	1.55*10^-05	-1.543 -5.800*10^-01
	Mean Summer Temperature Squared	6.713*10^-02**	-2.302	2.136*10^-02	9.964*10^-03 1.243*10^-01		5.218*10^-02**	-2.429	1.513*10^-02	1.008*10^-02 9.428*10^-02		3.939*10^-02***	-3.643	2.696*10^-04	1.820*10^-02 6.059*10^-02
	Mean Summer Temperature Cubed	-1.020*10^-03**	-2.377	1.748*10^-02	-1.862*10^-03 -1.788*10^-04		-8.334*10^-04***	-2.642	8.251*10^-03	-1.452*10^-03 -2.151*10^-04		-6.209*10^-04***	-3.935	8.34*10^-05	-9.303*10^-04 -3.116*10^-04
	Mean Fall Temperature	5.619*10^-01***	-4.185	2.85*10^-05	2.988*10^-01 8.251*10^-01		5.438*10^-01***	-5.358	8.44*10^-08	3.449*10^-01 7.427*10^-01		3.662*10^-01***	-6.272	3.58*10^-10	2.518*10^-01 4.807*10^-01
	Mean Fall Temperature Squared	-1.758*10^-02*	-1.757	7.890*10^-02	-3.718*10^-02 2.029*10^-03		-1.139*10^-02	-1.495	1.350*10^-01	-2.634*10^-02 3.547*10^-03		-9.042*10^-03**	-2.067	3.873*10^-02	-1.761*10^-02 -4.684*10^-04
	Mean Fall Temperature Cubed	1.738*10^-04	7.149*10^-01	4.747*10^-01	-3.027*10^-04 6.502*10^-04		7.82*10^-06	4.211*10^-02	9.664*10^-01	-3.563*10^-04 3.720*10^-04		1.967*10^-04*	-1.831	6.714*10^-02	-1.39*10^-05 4.073*10^-04
	Mean Winter Temperature	-1.274*10^-01***	-1.023*10^+01	1.528*10^-24	-1.518*10^-01 -1.030*10^-01		-1.551*10^-01***	-1.647*10^+01	7.063*10^-61	-1.736*10^-01 -1.367*10^-01		-1.044*10^-01***	-2.273*10^+01	2.506*10^-114	-1.134*10^-01 -9.536*10^-02
	Mean Winter Temperature Squared	5.075*10^-03***	-7.184	6.904*10^-13	3.691*10^-03 6.460*10^-03		4.467*10^-03***	-8.408	4.222*10^-17	3.426*10^-03 5.508*10^-03		2.097*10^-03***	-7.298	2.922*10^-13	1.534*10^-03 2.660*10^-03
	Mean Winter Temperature Cubed	9.33*10^-05	-1.623	1.046*10^-01	-1.94*10^-05 2.060*10^-04		6.04*10^-05	-1.396	1.628*10^-01	-2.44*10^-05 1.452*10^-04		-5.49*10^-05**	-2.251	2.439*10^-02	-1.027*10^-04 -7.10*10^-06
	Mean Spring Precipitation	3.142*10^-02***	-3.336	8.511*10^-04	1.296*10^-02 4.989*10^-02		3.247*10^-02***	-4.921	8.61*10^-07	1.954*10^-02 4.541*10^-02		6.556*10^-03*	-1.819	6.885*10^-02	-5.065*10^-04 1.362*10^-02
	Mean Spring Precipitation Squared	-3.509*10^-04***	-3.983	6.80*10^-05	-5.235*10^-04 -1.782*10^-04		-3.210*10^-04***	-5.197	2.03*10^-07	-4.420*10^-04 -1.999*10^-04		-7.40*10^-05**	-2.198	2.793*10^-02	-1.399*10^-04 -8.02*10^-06
	Mean Spring Precipitation Cubed	1.15*10^-06***	-4.214	2.51*10^-05	6.14*10^-07 1.68*10^-06		9.19*10^-07***	-4.806	1.54*10^-06	5.44*10^-07 1.29*10^-06		1.66*10^-07	-1.603	1.090*10^-01	-3.71*10^-08 3.69*10^-07
	Mean Summer Precipitation	-5.051*10^-03	-7.295*10^-01	4.657*10^-01	-1.862*10^-02 8.520*10^-03		-8.673*10^-03*	-1.73	8.358*10^-02	-1.850*10^-02 1.151*10^-03		1.451*10^-02***	-5.443	5.23*10^-08	9.284*10^-03 1.973*10^-02
	Mean Summer Precipitation Squared	9.77*10^-06	1.915*10^-01	8.482*10^-01	-9.03*10^-05 1.098*10^-04		1.54*10^-05	4.164*10^-01	6.771*10^-01	-5.72*10^-05 8.81*10^-05		-1.451*10^-04***	-7.115	1.122*10^-12	-1.851*10^-04 -1.052*10^-04
	Mean Summer Precipitation Cubed	-5.09*10^-09	-4.206*10^-02	9.665*10^-01	-2.42*10^-07 2.32*10^-07		1.77*10^-08	2.015*10^-01	8.403*10^-01	-1.54*10^-07 1.90*10^-07		3.50*10^-07***	-6.926	4.327*10^-12	2.51*10^-07 4.50*10^-07
	Mean Fall Precipitation	-2.878*10^-02***	-3.001	2.694*10^-03	-4.758*10^-02 -9.982*10^-03		-4.298*10^-02***	-6.167	7.00*10^-10	-5.664*10^-02 -2.932*10^-02		-3.411*10^-02***	-1.153*10^+01	9.930*10^-31	-3.991*10^-02 -2.831*10^-02
	Mean Fall Precipitation Squared	3.457*10^-04***	-3.223	1.270*10^-03	1.354*10^-04 5.559*10^-04		5.050*10^-04***	-6.475	9.51*10^-11	3.521*10^-04 6.578*10^-04		4.088*10^-04***	1.337*10^+01	9.026*10^-41	3.489*10^-04 4.687*10^-04
	Mean Fall Precipitation Cubed	-1.24*10^-06***	-3.109	1.878*10^-03	-2.02*10^-06 -4.58*10^-07		-1.78*10^-06***	-6.122	9.29*10^-10	-2.34*10^-06 -1.21*10^-06		-1.45*10^-06***	-1.376*10^+01	4.595*10^-43	-1.65*10^-06 -1.24*10^-06
	Mean Winter Precipitation	-2.123*10^-02***	-7.455	9.201*10^-14	-2.681*10^-02 -1.565*10^-02		-2.283*10^-02***	-1.074*10^+01	7.218*10^-27	-2.700*10^-02 -1.866*10^-02		-3.199*10^-02***	-3.080*10^+01	5.640*10^-208	-3.402*10^-02 -2.995*10^-02
	Mean Winter Precipitation Squared	2.881*10^-04***	-9.362	8.206*10^-21	2.277*10^-04 3.484*10^-04		2.895*10^-04***	1.254*10^+01	4.622*10^-36	2.443*10^-04 3.347*10^-04		3.330*10^-04***	3.027*10^+01	4.945*10^-201	3.115*10^-04 3.546*10^-04
	Mean Winter Precipitation Cubed	-1.07*10^-06***	-9.55	1.375*10^-21	-1.28*10^-06 -8.47*10^-07		-1.02*10^-06***	-1.208*10^+01	1.467*10^-33	-1.18*10^-06 -8.51*10^-07		-1.02*10^-06***	-2.607*10^+01	1.144*10^-149	-1.10*10^-06 -9.47*10^-07
	Site Class 1	1.022*10^-01	5.453*10^-01	5.855*10^-01	-2.651*10^-01 4.695*10^-01		3.618*10^-01***	-3.109	1.881*10^-03	1.337*10^-01 5.900*10^-01		3.302*10^-01***	-8.605	7.686*10^-18	2.550*10^-01 4.054*10^-01
	Site Class 2	6.251*10^-01***	1.020*10^+01	2.139*10^-24	5.050*10^-01 7.453*10^-01		6.739*10^-01***	1.772*10^+01	3.748*10^-70	5.994*10^-01 7.484*10^-01		5.898*10^-01***	4.291*10^+01	0	5.629*10^-01 6.167*10^-01
	Site Class 3	5.186*10^-01***	2.744*10^+01	3.495*10^-164	4.815*10^-01 5.556*10^-01		5.150*10^-01***	3.891*10^+01	0	4.891*10^-01 5.409*10^-01		5.181*10^-01***	9.068*10^+01	0	5.069*10^-01 5.293*10^-01
	Site Class 4	4.443*10^-01***	4.354*10^+01	0	4.243*10^-01 4.643*10^-01		4.128*10^-01***	5.578*10^+01	0	3.983*10^-01 4.273*10^-01		3.938*10^-01***	1.119*10^+02	0	3.869*10^-01 4.006*10^-01
	Site Class 5	2.391*10^-01***	2.936*10^+01	2.077*10^-187	2.231*10^-01 2.550*10^-01		2.197*10^-01***	3.690*10^+01	1.287*10^-295	2.080*10^-01 2.314*10^-01		2.052*10^-01***	7.004*10^+01	0	1.995*10^-01 2.109*10^-01
	Site Class 6	-	-	-	-		-	-	-	-		-	-	-	-
	Elevation	1.035*10^-04***	1.353*10^+01	1.241*10^-41	8.85*10^-05 1.184*10^-04		9.03*10^-05***	1.429*10^+01	2.949*10^-46	7.79*10^-05 1.027*10^-04		4.82*10^-05***	1.309*10^+01	4.096*10^-39	4.10*10^-05 5.54*10^-05
	Slope	1.077*10^-03***	-4.265	2.00*10^-05	5.819*10^-04 1.572*10^-03		1.120*10^-03***	-6.031	1.63*10^-09	7.560*10^-04 1.484*10^-03		9.738*10^-04***	1.061*10^+01	2.646*10^-26	7.939*10^-04 1.154*10^-03
	Disturbances	-9.227*10^-03	-7.853*10^-01	4.323*10^-01	-3.226*10^-02 1.380*10^-02		-2.458*10^-04	-3.027*10^-02	9.759*10^-01	-1.616*10^-02 1.567*10^-02		1.884*10^-02***	-5.055	4.30*10^-07	1.154*10^-02 2.615*10^-02
	Xeric Physiography	-2.680*10^-01***	-1.935*10^+01	5.122*10^-83	-2.952*10^-01 -2.409*10^-01		-2.667*10^-01***	-2.685*10^+01	4.151*10^-158	-2.861*10^-01 -2.472*10^-01		-2.562*10^-01***	-6.585*10^+01	0	-2.639*10^-01 -2.486*10^-01
	Hydric Physiography	2.094*10^-01***	-4.9	9.63*10^-07	1.256*10^-01 2.932*10^-01		2.035*10^-01***	-6.16	7.30*10^-10	1.388*10^-01 2.683*10^-01		2.545*10^-02*	-1.805	7.101*10^-02	-2.179*10^-03 5.308*10^-02
	Mesic Physiography	-	-	-	-		-	-	-	-		-	-	-	-
	North-facing Aspect	8.450*10^-03	-1.13	2.584*10^-01	-6.204*10^-03 2.311*10^-02		1.800*10^-02***	-3.224	1.263*10^-03	7.058*10^-03 2.894*10^-02		1.284*10^-02***	-4.764	1.90*10^-06	7.560*10^-03 1.813*10^-02
	Null Aspect	-5.092*10^-03	-4.788*10^-01	6.321*10^-01	-2.594*10^-02 1.575*10^-02		2.090*10^-02***	-2.746	6.033*10^-03	5.982*10^-03 3.581*10^-02		2.038*10^-02***	-5.658	1.54*10^-08	1.332*10^-02 2.744*10^-02
	South-facing Aspect	-	-	-	-		-	-	-	-		-	-	-	-
	Public 0 v Private 1 Ownership	-3.492*10^-02***	-3.484	4.944*10^-04	-5.457*10^-02 -1.528*10^-02		7.969*10^-03	-1.089	2.760*10^-01	-6.368*10^-03 2.231*10^-02		4.339*10^-02***	1.271*10^+01	5.128*10^-37	3.670*10^-02 5.008*10^-02
	Latitude	-1.283*10^-02	-1.297	1.948*10^-01	-3.222*10^-02 6.564*10^-03		-1.811*10^-02**	-2.485	1.295*10^-02	-3.240*10^-02 -3.827*10^-03		-2.272*10^-02***	-6.201	5.62*10^-10	-2.990*10^-02 -1.554*10^-02
	Longitude	1.863*10^-02***	-9.464	3.109*10^-21	1.478*10^-02 2.249*10^-02		2.066*10^-02***	1.439*10^+01	6.993*10^-47	1.785*10^-02 2.348*10^-02		2.450*10^-02***	3.773*10^+01	0	2.323*10^-02 2.577*10^-02
	Stocking Condition 1	6.157*10^-01***	2.771*10^+01	1.907*10^-167	5.722*10^-01 6.593*10^-01		6.514*10^-01***	3.871*10^+01	0	6.184*10^-01 6.843*10^-01		7.138*10^-01***	8.202*10^+01	0	6.967*10^-01 7.309*10^-01
	Stocking Condition 2	5.871*10^-01***	3.392*10^+01	1.402*10^-248	5.531*10^-01 6.210*10^-01		6.323*10^-01***	4.903*10^+01	0	6.070*10^-01 6.575*10^-01		7.049*10^-01***	1.128*10^+02	0	6.926*10^-01 7.171*10^-01
	Stocking Condition 3	3.696*10^-01***	2.205*10^+01	4.628*10^-107	3.367*10^-01 4.025*10^-01		4.014*10^-01***	3.196*10^+01	1.003*10^-222	3.768*10^-01 4.260*10^-01		4.686*10^-01***	7.700*10^+01	0	4.566*10^-01 4.805*10^-01
	Stocking Condition 4	5.752*10^-02***	-3.277	1.051*10^-03	2.311*10^-02 9.193*10^-02		9.158*10^-02***	-7.045	1.868*10^-12	6.611*10^-02 1.171*10^-01		1.638*10^-01***	2.633*10^+01	1.261*10^-152	1.516*10^-01 1.760*10^-01
	Stocking Condition 5	-	-	-	-		-	-	-	-		-	-	-	-
	Constant	5.02	-1.096	2.730*10^-01	-3.956 1.400*10^+01		2.724	8.071*10^-01	4.196*10^-01	-3.891 9.340		2.325	-1.354	1.759*10^-01	-1.042 5.693
	Observations	39,268					79,288					348,739
	Degrees of Freedom	46					46					46
	R-squared	0.487					0.479					0.471

## Sheet: Supplementary Data 5
Post-matching raw regression output where the lifetime CO2 variable captures the effect of carbon fertilization on all forests using observations of naturally regenerated stands aged 1 to 100
Note: Table presents results of two-sided t tests of significance using all matched data from Supplementary Data 1-2: control 1968-90 and treatment 2000-18. ***p<0.01, **p<0.05 & *p<0.10.
	All Forest Groups	Natural Log of Volume per Hectare
	Variables	Model 1					Model 2					Model 3					Model 4
		Coefficient	T-score	P-Value	99% CI		Coefficient	T-score	P-Value	99% CI		Coefficient	T-score	P-Value	99% CI		Coefficient	T-score	P-Value	99% CI
	Lifetime CO2						6.210*10^-05***	1.644*10^+02	0	6.14*10^-05 6.28*10^-05							7.120*10^-05***	1.686*10^+02	0	7.04*10^-05 7.21*10^-05
	1/Age	-6.919***	-1.416*10^+02	0	-7.015 -6.824		-2.193***	-4.145*10^+01	0	-2.297 -2.089		-4.586***	-9.806*10^+01	0	-4.678 -4.495		-1.173***	-2.499*10^+01	1.628*10^-137	-1.265 -1.081
	Pre 0 v Post 1 Time Period Dummy											4.101*10^-01***	-9.806*10^+01	0	-4.678 -4.495		-1.203*10^-01***	-2.499*10^+01	1.628*10^-137	-1.265 -1.081
	Mean Spring Temperature											1.346*10^-02	4.762*10^-01	6.339*10^-01	-4.193*10^-02 6.885*10^-02		-0.01287	-5.031*10^-01	6.149*10^-01	-6.299*10^-02 3.726*10^-02
	Mean Spring Temperature Squared											-1.569*10^-02***	-5.189	2.11*10^-07	-2.161*10^-02 -9.762*10^-03		-0.002353	-8.597*10^-01	3.899*10^-01	-7.717*10^-03 3.011*10^-03
	Mean Spring Temperature Cubed											4.640*10^-04***	-5.008	5.50*10^-07	2.824*10^-04 6.456*10^-04		1.057*10^-04	-1.26	2.078*10^-01	-5.87*10^-05 2.701*10^-04
	Mean Summer Temperature											-2.709***	-7.849	4.237*10^-15	-3.385 -2.032		-1.046***	-3.348	8.135*10^-04	-1.659 -4.338*10^-01
	Mean Summer Temperature Squared											1.387*10^-01***	-8.805	1.326*10^-18	1.079*10^-01 1.696*10^-01		6.188*10^-02***	-4.337	1.45*10^-05	3.391*10^-02 8.984*10^-02
	Mean Summer Temperature Cubed											-2.339*10^-03***	-9.908	3.916*10^-23	-2.802*10^-03 -1.877*10^-03		-1.101*10^-03***	-5.152	2.58*10^-07	-1.520*10^-03 -6.824*10^-04
	Mean Fall Temperature											-7.504*10^-01***	-1.369*10^+01	1.176*10^-42	-8.578*10^-01 -6.430*10^-01		-3.585*10^-01***	-7.221	5.187*10^-13	-4.558*10^-01 -2.612*10^-01
	Mean Fall Temperature Squared											5.949*10^-02***	1.161*10^+01	3.751*10^-31	4.945*10^-02 6.953*10^-02		1.646*10^-02***	-3.545	3.930*10^-04	7.359*10^-03 2.556*10^-02
	Mean Fall Temperature Cubed											-1.665*10^-03***	-1.221*10^+01	3.028*10^-34	-1.933*10^-03 -1.398*10^-03		-2.794*10^-04**	-2.258	2.393*10^-02	-5.220*10^-04 -3.69*10^-05
	Mean Winter Temperature											4.396*10^-02***	-4.318	1.58*10^-05	2.401*10^-02 6.392*10^-02		-0.01346	-1.46	1.442*10^-01	-3.154*10^-02 4.608*10^-03
	Mean Winter Temperature Squared											3.887*10^-03***	-9.055	1.383*10^-19	3.046*10^-03 4.728*10^-03		-4.056*10^-03***	-1.036*10^+01	3.715*10^-25	-4.823*10^-03 -3.289*10^-03
	Mean Winter Temperature Cubed											4.061*10^-04***	1.275*10^+01	3.127*10^-37	3.437*10^-04 4.686*10^-04		1.250*10^-04***	-4.331	1.48*10^-05	6.85*10^-05 1.816*10^-04
	Mean Spring Precipitation											-9.667*10^-03**	-2.027	4.267*10^-02	-1.901*10^-02 -3.193*10^-04		8.843*10^-03**	-2.048	4.053*10^-02	3.813*10^-04 1.731*10^-02
	Mean Spring Precipitation Squared											-5.36e-05	-1.08	2.801*10^-01	-1.509*10^-04 4.37*10^-05		-2.370*10^-04***	-5.274	1.33*10^-07	-3.251*10^-04 -1.489*10^-04
	Mean Spring Precipitation Cubed											4.80*10^-07***	-2.814	4.897*10^-03	1.46*10^-07 8.14*10^-07		1.030*10^-06***	-6.695	2.160*10^-11	7.31*10^-07 1.34*10^-06
	Mean Summer Precipitation											4.336*10^-02***	1.135*10^+01	7.719*10^-30	3.587*10^-02 5.084*10^-02		5.190*10^-02***	1.501*10^+01	6.795*10^-51	4.513*10^-02 5.868*10^-02
	Mean Summer Precipitation Squared											-2.402*10^-04***	-8.837	9.968*10^-19	-2.935*10^-04 -1.870*10^-04		-3.813*10^-04***	-1.549*10^+01	4.585*10^-54	-4.296*10^-04 -3.331*10^-04
	Mean Summer Precipitation Cubed											4.420*10^-07***	-7.13	1.006*10^-12	3.21*10^-07 5.64*10^-07		8.120*10^-07***	1.447*10^+01	2.118*10^-47	7.02*10^-07 9.22*10^-07
	Mean Fall Precipitation											-2.464*10^-02***	-4.622	3.80*10^-06	-3.509*10^-02 -1.419*10^-02		-4.961*10^-02***	-1.028*10^+01	8.831*10^-25	-5.907*10^-02 -4.016*10^-02
	Mean Fall Precipitation Squared											3.403*10^-04***	-5.478	4.31*10^-08	2.185*10^-04 4.620*10^-04		6.362*10^-04***	1.131*10^+01	1.173*10^-29	5.260*10^-04 7.465*10^-04
	Mean Fall Precipitation Cubed											-1.680*10^-06***	-6.996	2.638*10^-12	-2.15*10^-06 -1.21*10^-06		-2.530*10^-06***	-1.168*10^+01	1.774*10^-31	-2.96*10^-06 -2.11*10^-06
	Mean Winter Precipitation											-2.246*10^-02***	-1.153*10^+01	9.367*10^-31	-2.628*10^-02 -1.864*10^-02		-1.073*10^-02***	-6.082	1.19*10^-09	-1.419*10^-02 -7.271*10^-03
	Mean Winter Precipitation Squared											2.989*10^-04***	1.360*10^+01	4.373*10^-42	2.558*10^-04 3.420*10^-04		1.928*10^-04***	-9.685	3.565*10^-22	1.537*10^-04 2.318*10^-04
	Mean Winter Precipitation Cubed											-1.060*10^-06***	-1.251*10^+01	6.852*10^-36	-1.22*10^-06 -8.93*10^-07		-7.460*10^-07***	-9.735	2.178*10^-22	-8.96*10^-07 -5.96*10^-07
	Site Class 1											2.889*10^-01**	-2.478	1.322*10^-02	6.037*10^-02 5.175*10^-01		2.704*10^-01**	-2.562	1.040*10^-02	6.358*10^-02 4.773*10^-01
	Site Class 2											6.677*10^-01***	2.039*10^+01	2.960*10^-92	6.035*10^-01 7.319*10^-01		6.874*10^-01***	2.319*10^+01	9.058*10^-119	6.294*10^-01 7.455*10^-01
	Site Class 3											6.355*10^-01***	5.131*10^+01	0	6.112*10^-01 6.598*10^-01		6.717*10^-01***	5.992*10^+01	0	6.498*10^-01 6.937*10^-01
	Site Class 4											5.138*10^-01***	7.401*10^+01	0	5.002*10^-01 5.274*10^-01		5.373*10^-01***	8.550*10^+01	0	5.250*10^-01 5.497*10^-01
	Site Class 5											2.875*10^-01***	5.043*10^+01	0	2.763*10^-01 2.986*10^-01		3.086*10^-01***	5.980*10^+01	0	2.985*10^-01 3.187*10^-01
	Site Class 6											-	-	-	-		-	-	-	-
	Elevation											-3.830*10^-05***	-6.614	3.745*10^-11	-4.96*10^-05 -2.69*10^-05		-2.000*10^-05***	-3.814	1.367*10^-04	-3.02*10^-05 -9.71*10^-06
	Slope											3.975*10^-03***	1.848*10^+01	3.517*10^-76	3.554*10^-03 4.397*10^-03		1.179*10^-03***	-6.036	1.58*10^-09	7.962*10^-04 1.562*10^-03
	Disturbances											7.402*10^-02***	-8.187	2.704*10^-16	5.630*10^-02 9.174*10^-02		2.257*10^-02***	-2.757	5.835*10^-03	6.525*10^-03 3.862*10^-02
	Xeric Physiography											-2.129*10^-01***	-1.884*10^+01	4.908*10^-79	-2.350*10^-01 -1.907*10^-01		-2.034*10^-01***	-1.989*10^+01	7.127*10^-88	-2.235*10^-01 -1.834*10^-01
	Hydric Physiography											-1.194*10^-01***	-1.287*10^+01	6.994*10^-38	-1.376*10^-01 -1.012*10^-01		-1.611*10^-01***	-1.918*10^+01	6.524*10^-82	-1.776*10^-01 -1.446*10^-01
	Mesic Physiography											-	-	-	-		-	-	-	-
	North-facing Aspect											5.367*10^-03	9.244*10^-01	3.553*10^-01	-6.013*10^-03 1.675*10^-02		5.039*10^-03	9.590*10^-01	3.375*10^-01	-5.259*10^-03 1.534*10^-02
	Null Aspect											-8.455*10^-02***	-1.144*10^+01	2.628*10^-30	-9.903*10^-02 -7.006*10^-02		-5.315*10^-02***	-7.946	1.949*10^-15	-6.626*10^-02 -4.004*10^-02
	South-facing Aspect											-	-	-	-		-	-	-	-
	Public 0 v Private 1 Ownership											-9.722*10^-02***	-1.652*10^+01	3.186*10^-61	-1.088*10^-01 -8.568*10^-02		-2.537*10^-02***	-4.748	2.06*10^-06	-3.584*10^-02 -1.490*10^-02
	Latitude											-9.524*10^-02***	-1.600*10^+01	1.406*10^-57	-1.069*10^-01 -8.357*10^-02		-4.133*10^-02***	-7.659	1.880*10^-14	-5.190*10^-02 -3.075*10^-02
	Longitude											4.127*10^-03***	-3.148	1.646*10^-03	1.557*10^-03 6.697*10^-03		-4.223*10^-03***	-3.556	3.761*10^-04	-6.551*10^-03 -1.896*10^-03
	Stocking Condition 1											7.150*10^-01***	4.399*10^+01	0	6.832*10^-01 7.469*10^-01		6.396*10^-01***	4.347*10^+01	0	6.108*10^-01 6.685*10^-01
	Stocking Condition 2											7.469*10^-01***	5.189*10^+01	0	7.187*10^-01 7.751*10^-01		6.415*10^-01***	4.919*10^+01	0	6.159*10^-01 6.671*10^-01
	Stocking Condition 3											4.926*10^-01***	3.477*10^+01	1.179*10^-263	4.648*10^-01 5.204*10^-01		4.160*10^-01***	3.243*10^+01	9.770*10^-230	3.909*10^-01 4.411*10^-01
	Stocking Condition 4											4.593*10^-02***	-3.155	1.605*10^-03	1.740*10^-02 7.446*10^-02		3.108*10^-02**	-2.359	1.833*10^-02	5.256*10^-03 5.690*10^-02
	Stocking Condition 5											-	-	-	-		-	-	-	-
	Mean Maximum Vapor Pressure Deficit Spring											-3.302*10^-01***	-4.132*10^+01	0	-3.459*10^-01 -3.145*10^-01		2.837*10^-03	3.784*10^-01	7.051*10^-01	-1.186*10^-02 1.753*10^-02
	Mean Maximum Vapor Pressure Deficit Summer											1.550*10^-01***	2.967*10^+01	9.299*10^-193	1.447*10^-01 1.652*10^-01		-1.734*10^-02***	-3.585	3.376*10^-04	-2.682*10^-02 -7.858*10^-03
	Mean Maximum Vapor Pressure Deficit Fall											6.348*10^-03	8.795*10^-01	3.791*10^-01	-7.798*10^-03 2.049*10^-02		-8.456*10^-02***	-1.290*10^+01	4.643*10^-38	-9.740*10^-02 -7.171*10^-02
	Mean Maximum Vapor Pressure Deficit Winter											1.685*10^-01***	1.239*10^+01	3.143*10^-35	1.418*10^-01 1.951*10^-01		1.289*10^-01***	1.047*10^+01	1.171*10^-25	1.048*10^-01 1.531*10^-01
	Mean Minimum Vapor Pressure Deficit Spring											1.440***	3.816*10^+01	0	1.366 1.514		4.827*10^-01***	1.394*10^+01	3.725*10^-44	4.148*10^-01 5.505*10^-01
	Mean Minimum Vapor Pressure Deficit Summer											-4.187*10^-01***	-1.757*10^+01	4.905*10^-69	-4.654*10^-01 -3.720*10^-01		-4.205*10^-02*	-1.94	5.242*10^-02	-8.455*10^-02 4.401*10^-04
	Mean Minimum Vapor Pressure Deficit Fall											-7.965*10^-01***	-1.959*10^+01	2.737*10^-85	-8.762*10^-01 -7.168*10^-01		-1.357*10^-01***	-3.667	2.450*10^-04	-2.083*10^-01 -6.319*10^-02
	Mean Minimum Vapor Pressure Deficit Winter											6.794*10^-01***	1.287*10^+01	6.969*10^-38	5.759*10^-01 7.828*10^-01		-4.757*10^-01***	-9.858	6.429*10^-23	-5.703*10^-01 -3.812*10^-01
	Mean Growing Season Months											2.872*10^-01***	1.659*10^+01	9.201*10^-62	2.533*10^-01 3.212*10^-01		1.596*10^-01***	1.017*10^+01	2.685*10^-24	1.288*10^-01 1.903*10^-01
	Spruce/Fir											-5.030*10^-01***	-2.666*10^+01	3.324*10^-156	-5.400*10^-01 -4.660*10^-01		-4.725*10^-01***	-2.767*10^+01	4.748*10^-168	-5.059*10^-01 -4.390*10^-01
	Slash/Longleaf Pine											-9.432*10^-02***	-4.308	1.65*10^-05	-1.372*10^-01 -5.141*10^-02		-1.515*10^-01***	-7.647	2.069*10^-14	-1.904*10^-01 -1.127*10^-01
	Loblolly/Shortleaf Pine											-6.629*10^-02***	-3.631	2.830*10^-04	-1.021*10^-01 -3.050*10^-02		-5.758*10^-02***	-3.484	4.935*10^-04	-8.997*10^-02 -2.519*10^-02
	Oak/Pine											-1.329*10^-01***	-7.116	1.116*10^-12	-1.694*10^-01 -9.626*10^-02		-1.810*10^-01***	-1.071*10^+01	9.289*10^-27	-2.141*10^-01 -1.479*10^-01
	Oak/Hickory											-5.299*10^-02***	-3.158	1.589*10^-03	-8.587*10^-02 -2.010*10^-02		-1.939*10^-01***	-1.275*10^+01	3.232*10^-37	-2.237*10^-01 -1.641*10^-01
	Oak/Gum/Cypress											2.607*10^-01***	1.330*10^+01	2.505*10^-40	2.223*10^-01 2.991*10^-01		5.473*10^-02***	-3.078	2.083*10^-03	1.988*10^-02 8.958*10^-02
	Maple/Beech/Birch											2.627*10^-03	1.444*10^-01	8.852*10^-01	-3.302*10^-02 3.827*10^-02		-6.055*10^-02***	-3.678	2.351*10^-04	-9.282*10^-02 -2.828*10^-02
	Elm/Ash/Cottonwood											1.995*10^-02	-1.197	2.312*10^-01	-1.271*10^-02 5.260*10^-02		-9.695*10^-02***	-6.423	1.34*10^-10	-1.265*10^-01 -6.737*10^-02
	Aspen/Birch											-4.045*10^-01***	-2.455*10^+01	8.415*10^-133	-4.368*10^-01 -3.723*10^-01		-2.837*10^-01***	-1.900*10^+01	2.149*10^-80	-3.129*10^-01 -2.544*10^-01
	Constant	4.739***	1.554*10^+03	0	4.733 4.745		3.553***	4.595*10^+02	0	3.538 3.568		2.677*10^+01***	1.119*10^+01	4.687*10^-29	2.208*10^+01 3.146*10^+01		1.083*10^+01***	4.997	5.82e-07	6.583 1.508*10^+01
	Observations	123210					123210					123210					123210
	Degrees of Freedom	1					2					63					64
	R-squared	0.135					0.285					0.36					0.476

## Sheet: Supplementary Data 6
Post-matching raw regression output where the logged lifetime CO2 variable captures the effect of carbon fertilization on all forests using observations of naturally regenerated stands aged 1 to 100
Note: Table presents results of two-sided t tests of significance using all matched data from Supplementary Data 1-2: control 1968-90 and treatment 2000-18. ***p<0.01, **p<0.05 & *p<0.10.
	All Forest Groups	Natural Log of Volume per Hectare
	Variables	Model 1					Model 2					Model 3					Model 4
		Coefficient	T-score	P-Value	99% CI		Coefficient	T-score	P-Value	99% CI		Coefficient	T-score	P-Value	99% CI		Coefficient	T-score	P-Value	99% CI
	Natural Log of Lifetime CO2						1.043 ***	1.873*10^+02	0	1.032 1.054							1.158 ***	1.938*10^+02	0	1.147 1.170
	1/Age	-6.919***	-1.416*10^+02	0	-7.015 -6.824		2.946 ***	4.319*10^+01	0	2.812 3.080		-4.586***	-9.806*10^+01	0	-4.678 -4.495		4.193 ***	6.851*10^+01	0	4.073 4.313
	Pre 0 v Post 1 Time Period Dummy											4.101*10^-01***	-9.806*10^+01	0	-4.678 -4.495		-1.097*10^-01***	-1.617*10^+01	9.264*10^-59	-1.230*10^-01 -9.639*10^-02
	Mean Spring Temperature											1.346*10^-02	4.762*10^-01	6.339*10^-01	-4.193*10^-02 6.885*10^-02		2.117*10^-01***	-8.507	1.797*10^-17	1.629*10^-01 2.605*10^-01
	Mean Spring Temperature Squared											-1.569*10^-02***	-5.189	2.11*10^-07	-2.161*10^-02 -9.762*10^-03		-1.127*10^-02***	-4.237	2.26*10^-05	-1.648*10^-02 -6.056*10^-03
	Mean Spring Temperature Cubed											4.640*10^-04***	-5.008	5.50*10^-07	2.824*10^-04 6.456*10^-04		2.753*10^-04***	-3.377	7.321*10^-04	1.155*10^-04 4.351*10^-04
	Mean Summer Temperature											-2.709***	-7.849	4.237*10^-15	-3.385 -2.032		-7.760*10^-01**	-2.555	1.063*10^-02	-1.371 -1.807*10^-01
	Mean Summer Temperature Squared											1.387*10^-01***	-8.805	1.326*10^-18	1.079*10^-01 1.696*10^-01		4.264*10^-02***	-3.074	2.114*10^-03	1.545*10^-02 6.983*10^-02
	Mean Summer Temperature Cubed											-2.339*10^-03***	-9.908	3.916*10^-23	-2.802*10^-03 -1.877*10^-03		-7.461*10^-04***	-3.589	3.317*10^-04	-1.154*10^-03 -3.387*10^-04
	Mean Fall Temperature											-7.504*10^-01***	-1.369*10^+01	1.176*10^-42	-8.578*10^-01 -6.430*10^-01		-6.738*10^-01***	-1.398*10^+01	2.297*10^-44	-7.683*10^-01 -5.793*10^-01
	Mean Fall Temperature Squared											5.949*10^-02***	1.161*10^+01	3.751*10^-31	4.945*10^-02 6.953*10^-02		4.607*10^-02***	1.022*10^+01	1.664*10^-24	3.723*10^-02 5.490*10^-02
	Mean Fall Temperature Cubed											-1.665*10^-03***	-1.221*10^+01	3.028*10^-34	-1.933*10^-03 -1.398*10^-03		-9.915*10^-04***	-8.257	1.507*10^-16	-1.227*10^-03 -7.561*10^-04
	Mean Winter Temperature											4.396*10^-02***	-4.318	1.58*10^-05	2.401*10^-02 6.392*10^-02		-1.059*10^-01***	-1.178*10^+01	5.364*10^-32	-1.235*10^-01 -8.826*10^-02
	Mean Winter Temperature Squared											3.887*10^-03***	-9.055	1.383*10^-19	3.046*10^-03 4.728*10^-03		-4.381*10^-03***	-1.153*10^+01	1.004*10^-30	-5.126*10^-03 -3.636*10^-03
	Mean Winter Temperature Cubed											4.061*10^-04***	1.275*10^+01	3.127*10^-37	3.437*10^-04 4.686*10^-04		2.894*10^-04***	1.033*10^+01	5.436*10^-25	2.345*10^-04 3.443*10^-04
	Mean Spring Precipitation											-9.667*10^-03**	-2.027	4.267*10^-02	-1.901*10^-02 -3.193*10^-04		1.214*10^-02***	-2.893	3.820*10^-03	3.915*10^-03 2.037*10^-02
	Mean Spring Precipitation Squared											-5.36e-05	-1.08	2.801*10^-01	-1.509*10^-04 4.37*10^-05		-2.819*10^-04***	-6.453	1.10*10^-10	-3.676*10^-04 -1.963*10^-04
	Mean Spring Precipitation Cubed											4.80*10^-07***	-2.814	4.897*10^-03	1.46*10^-07 8.14*10^-07		1.18*10^-06***	-7.868	3.642*10^-15	8.87*10^-07 1.48*10^-06
	Mean Summer Precipitation											4.336*10^-02***	1.135*10^+01	7.719*10^-30	3.587*10^-02 5.084*10^-02		4.034*10^-02***	1.200*10^+01	3.579*10^-33	3.375*10^-02 4.693*10^-02
	Mean Summer Precipitation Squared											-2.402*10^-04***	-8.837	9.968*10^-19	-2.935*10^-04 -1.870*10^-04		-2.974*10^-04***	-1.243*10^+01	1.817*10^-35	-3.443*10^-04 -2.505*10^-04
	Mean Summer Precipitation Cubed											4.420*10^-07***	-7.13	1.006*10^-12	3.21*10^-07 5.64*10^-07		6.40*10^-07***	1.174*10^+01	8.241*10^-32	5.33*10^-07 7.47*10^-07
	Mean Fall Precipitation											-2.464*10^-02***	-4.622	3.80*10^-06	-3.509*10^-02 -1.419*10^-02		-5.432*10^-02***	-1.158*10^+01	5.545*10^-31	-6.352*10^-02 -4.512*10^-02
	Mean Fall Precipitation Squared											3.403*10^-04***	-5.478	4.31*10^-08	2.185*10^-04 4.620*10^-04		6.349*10^-04***	1.161*10^+01	3.677*10^-31	5.277*10^-04 7.420*10^-04
	Mean Fall Precipitation Cubed											-1.680*10^-06***	-6.996	2.638*10^-12	-2.15*10^-06 -1.21*10^-06		-2.44*10^-06***	-1.154*10^+01	8.156*10^-31	-2.85*10^-06 -2.02*10^-06
	Mean Winter Precipitation											-2.246*10^-02***	-1.153*10^+01	9.367*10^-31	-2.628*10^-02 -1.864*10^-02		-1.420*10^-03	-8.270*10^-01	4.083*10^-01	-4.785*10^-03 1.945*10^-03
	Mean Winter Precipitation Squared											2.989*10^-04***	1.360*10^+01	4.373*10^-42	2.558*10^-04 3.420*10^-04		1.281*10^-04***	-6.617	3.678*10^-11	9.02*10^-05 1.660*10^-04
	Mean Winter Precipitation Cubed											-1.060*10^-06***	-1.251*10^+01	6.852*10^-36	-1.22*10^-06 -8.93*10^-07		-5.62*10^-07***	-7.551	4.340*10^-14	-7.08*10^-07 -4.16*10^-07
	Site Class 1											2.889*10^-01**	-2.478	1.322*10^-02	6.037*10^-02 5.175*10^-01		2.688*10^-01***	-2.62	8.796*10^-03	6.770*10^-02 4.699*10^-01
	Site Class 2											6.677*10^-01***	2.039*10^+01	2.960*10^-92	6.035*10^-01 7.319*10^-01		6.345*10^-01***	2.202*10^+01	2.868*10^-107	5.780*10^-01 6.909*10^-01
	Site Class 3											6.355*10^-01***	5.131*10^+01	0	6.112*10^-01 6.598*10^-01		6.169*10^-01***	5.661*10^+01	0	5.955*10^-01 6.383*10^-01
	Site Class 4											5.138*10^-01***	7.401*10^+01	0	5.002*10^-01 5.274*10^-01		4.953*10^-01***	8.107*10^+01	0	4.833*10^-01 5.072*10^-01
	Site Class 5											2.875*10^-01***	5.043*10^+01	0	2.763*10^-01 2.986*10^-01		2.874*10^-01***	5.731*10^+01	0	2.776*10^-01 2.972*10^-01
	Site Class 6											-	-	-	-		-	-	-	-
	Elevation											-3.830*10^-05***	-6.614	3.745*10^-11	-4.96*10^-05 -2.69*10^-05		-9.89*10^-06*	-1.943	5.205*10^-02	-1.99*10^-05 8.80*10^-08
	Slope											3.975*10^-03***	1.848*10^+01	3.517*10^-76	3.554*10^-03 4.397*10^-03		1.447*10^-03***	-7.629	2.373*10^-14	1.075*10^-03 1.819*10^-03
	Disturbances											7.402*10^-02***	-8.187	2.704*10^-16	5.630*10^-02 9.174*10^-02		7.811*10^-03	9.811*10^-01	3.265*10^-01	-7.793*10^-03 2.342*10^-02
	Xeric Physiography											-2.129*10^-01***	-1.884*10^+01	4.908*10^-79	-2.350*10^-01 -1.907*10^-01		-2.079*10^-01***	-2.091*10^+01	5.902*10^-97	-2.274*10^-01 -1.885*10^-01
	Hydric Physiography											-1.194*10^-01***	-1.287*10^+01	6.994*10^-38	-1.376*10^-01 -1.012*10^-01		-1.772*10^-01***	-2.170*10^+01	3.490*10^-104	-1.932*10^-01 -1.612*10^-01
	Mesic Physiography											-	-	-	-		-	-	-	-
	North-facing Aspect											5.367*10^-03	9.244*10^-01	3.553*10^-01	-6.013*10^-03 1.675*10^-02		5.942*10^-03	-1.163	2.447*10^-01	-4.069*10^-03 1.595*10^-02
	Null Aspect											-8.455*10^-02***	-1.144*10^+01	2.628*10^-30	-9.903*10^-02 -7.006*10^-02		-4.174*10^-02***	-6.419	1.38*10^-10	-5.449*10^-02 -2.900*10^-02
	South-facing Aspect											-	-	-	-		-	-	-	-
	Public 0 v Private 1 Ownership											-9.722*10^-02***	-1.652*10^+01	3.186*10^-61	-1.088*10^-01 -8.568*10^-02		-3.734*10^-02***	-7.198	6.130*10^-13	-4.751*10^-02 -2.717*10^-02
	Latitude											-9.524*10^-02***	-1.600*10^+01	1.406*10^-57	-1.069*10^-01 -8.357*10^-02		-3.853*10^-02***	-7.346	2.047*10^-13	-4.880*10^-02 -2.825*10^-02
	Longitude											4.127*10^-03***	-3.148	1.646*10^-03	1.557*10^-03 6.697*10^-03		-6.485*10^-03***	-5.616	1.96*10^-08	-8.748*10^-03 -4.222*10^-03
	Stocking Condition 1											7.150*10^-01***	4.399*10^+01	0	6.832*10^-01 7.469*10^-01		6.869*10^-01***	4.804*10^+01	0	6.589*10^-01 7.149*10^-01
	Stocking Condition 2											7.469*10^-01***	5.189*10^+01	0	7.187*10^-01 7.751*10^-01		6.732*10^-01***	5.314*10^+01	0	6.484*10^-01 6.981*10^-01
	Stocking Condition 3											4.926*10^-01***	3.477*10^+01	1.179*10^-263	4.648*10^-01 5.204*10^-01		4.370*10^-01***	3.505*10^+01	6.689*10^-268	4.126*10^-01 4.614*10^-01
	Stocking Condition 4											4.593*10^-02***	-3.155	1.605*10^-03	1.740*10^-02 7.446*10^-02		5.139*10^-02***	-4.013	6.00*10^-05	2.629*10^-02 7.649*10^-02
	Stocking Condition 5											-	-	-	-		-	-	-	-
	Mean Maximum Vapor Pressure Deficit Spring											-3.302*10^-01***	-4.132*10^+01	0	-3.459*10^-01 -3.145*10^-01		-5.159*10^-03	-7.137*10^-01	4.754*10^-01	-1.933*10^-02 9.009*10^-03
	Mean Maximum Vapor Pressure Deficit Summer											1.550*10^-01***	2.967*10^+01	9.299*10^-193	1.447*10^-01 1.652*10^-01		-6.189*10^-03	-1.325	1.851*10^-01	-1.534*10^-02 2.964*10^-03
	Mean Maximum Vapor Pressure Deficit Fall											6.348*10^-03	8.795*10^-01	3.791*10^-01	-7.798*10^-03 2.049*10^-02		-1.204*10^-01***	-1.886*10^+01	3.209*10^-79	-1.329*10^-01 -1.079*10^-01
	Mean Maximum Vapor Pressure Deficit Winter											1.685*10^-01***	1.239*10^+01	3.143*10^-35	1.418*10^-01 1.951*10^-01		1.710*10^-01***	1.429*10^+01	2.671*10^-46	1.475*10^-01 1.944*10^-01
	Mean Minimum Vapor Pressure Deficit Spring											1.440***	3.816*10^+01	0	1.366 1.514		3.092*10^-01***	-9.174	4.633*10^-20	2.432*10^-01 3.753*10^-01
	Mean Minimum Vapor Pressure Deficit Summer											-4.187*10^-01***	-1.757*10^+01	4.905*10^-69	-4.654*10^-01 -3.720*10^-01		7.868*10^-03	3.733*10^-01	7.089*10^-01	-3.345*10^-02 4.918*10^-02
	Mean Minimum Vapor Pressure Deficit Fall											-7.965*10^-01***	-1.959*10^+01	2.737*10^-85	-8.762*10^-01 -7.168*10^-01		-1.431*10^-01***	-3.981	6.86*10^-05	-2.135*10^-01 -7.263*10^-02
	Mean Minimum Vapor Pressure Deficit Winter											6.794*10^-01***	1.287*10^+01	6.969*10^-38	5.759*10^-01 7.828*10^-01		-2.532*10^-01***	-5.424	5.84*10^-08	-3.447*10^-01 -1.617*10^-01
	Mean Growing Season Months											2.872*10^-01***	1.659*10^+01	9.201*10^-62	2.533*10^-01 3.212*10^-01		8.179*10^-02***	-5.357	8.47*10^-08	5.186*10^-02 1.117*10^-01
	Spruce/Fir											-5.030*10^-01***	-2.666*10^+01	3.324*10^-156	-5.400*10^-01 -4.660*10^-01		-4.782*10^-01***	-2.881*10^+01	5.627*10^-182	-5.107*10^-01 -4.457*10^-01
	Slash/Longleaf Pine											-9.432*10^-02***	-4.308	1.65*10^-05	-1.372*10^-01 -5.141*10^-02		-1.799*10^-01***	-9.337	1.009*10^-20	-2.176*10^-01 -1.421*10^-01
	Loblolly/Shortleaf Pine											-6.629*10^-02***	-3.631	2.830*10^-04	-1.021*10^-01 -3.050*10^-02		-7.188*10^-02***	-4.475	7.65*10^-06	-1.034*10^-01 -4.040*10^-02
	Oak/Pine											-1.329*10^-01***	-7.116	1.116*10^-12	-1.694*10^-01 -9.626*10^-02		-1.868*10^-01***	-1.137*10^+01	6.141*10^-30	-2.190*10^-01 -1.546*10^-01
	Oak/Hickory											-5.299*10^-02***	-3.158	1.589*10^-03	-8.587*10^-02 -2.010*10^-02		-1.993*10^-01***	-1.348*10^+01	2.136*10^-41	-2.282*10^-01 -1.703*10^-01
	Oak/Gum/Cypress											2.607*10^-01***	1.330*10^+01	2.505*10^-40	2.223*10^-01 2.991*10^-01		5.416*10^-02***	-3.135	1.719*10^-03	2.030*10^-02 8.803*10^-02
	Maple/Beech/Birch											2.627*10^-03	1.444*10^-01	8.852*10^-01	-3.302*10^-02 3.827*10^-02		-7.356*10^-02***	-4.596	4.30*10^-06	-1.049*10^-01 -4.219*10^-02
	Elm/Ash/Cottonwood											1.995*10^-02	-1.197	2.312*10^-01	-1.271*10^-02 5.260*10^-02		-9.513*10^-02***	-6.485	8.91*10^-11	-1.239*10^-01 -6.638*10^-02
	Aspen/Birch											-4.045*10^-01***	-2.455*10^+01	8.415*10^-133	-4.368*10^-01 -3.723*10^-01		-2.865*10^-01***	-1.975*10^+01	1.096*10^-86	-3.150*10^-01 -2.581*10^-01
	Constant	4.739***	1.554*10^+03	0	4.733 4.745		-5.563 ***	-1.010*10^+02	0	-5.671 -5.455		2.677*10^+01***	1.119*10^+01	4.687*10^-29	2.208*10^+01 3.146*10^+01		1.854*10^-01	8.788*10^-02	9.300*10^-01	-3.949 4.320
	Observations	123210					123210					123210					123210
	Degrees of Freedom	1					2					63					64
	R-squared	0.135					0.32					0.36					0.501

## Sheet: Supplementary Data 7
Regression output testing a logged lifetime CO2 variable and various polynomial climate formulations for all forest groups using observations of naturally regenerated stands aged 1 to 100
Note: Table presents results of two-sided t tests of significance using all matched data from Supplementary Data 1-2: control 1968-90 and treatment 2000-18. ***p<0.01, **p<0.05 & *p<0.10.
	All Forest Groups	Natural Log of Volume per Hectare
		Model 1					Model 2					Model 3					Model 4					Model 5
	Variables	Coefficient	T-score	P-Value	99% CI		Coefficient	T-score	P-Value	99% CI		Coefficient	T-score	P-Value	99% CI		Coefficient	T-score	P-Value	99% CI		Coefficient	T-score	P-Value	99% CI
	Natural Log of Lifetime CO2	1.145***	2.121*10^+02	0	1.131 1.158		1.148***	2.096*10^+02	0	1.134 1.162		1.151***	2.095*10^+02	0	1.137 1.165		1.154***	2.086*10^+02	0	1.139 1.168		1.154***	2.084*10^+02	0	1.140 1.168
	1/Age	4.123***	7.335*10^+01	0	3.978 4.267		4.145***	7.348*10^+01	0	3.999 4.290		4.148***	7.352*10^+01	0	4.003 4.293		4.121***	7.255*10^+01	0	3.975 4.268		4.128***	7.255*10^+01	0	3.982 4.275
	Mean Spring Temperature	9.227*10^-02***	1.236*10^+01	4.514*10^-35	7.304*10^-02 1.115*10^-01		4.740*10^-02***	-3.523	4.261*10^-04	1.275*10^-02 8.205*10^-02		1.334*10^-01***	-5.555	2.78*10^-08	7.155*10^-02 1.953*10^-01		9.728*10^-02**	-2.243	2.490*10^-02	-1.444*10^-02 2.090*10^-01		1.038*10^-01	-1.299	1.938*10^-01	-1.019*10^-01 3.094*10^-01
	Mean Spring Temperature Squared						1.898*10^-03***	-3.085	2.034*10^-03	3.133*10^-04 3.482*10^-03		-1.803*10^-03	-6.918*10^-01	4.891*10^-01	-8.514*10^-03 4.909*10^-03		1.477*10^-02**	-2.025	4.285*10^-02	-4.016*10^-03 3.356*10^-02		1.717*10^-02	9.357*10^-01	3.494*10^-01	-3.010*10^-02 6.444*10^-02
	Mean Spring Temperature Cubed											2.51*10^-05	3.083*10^-01	7.579*10^-01	-1.846*10^-04 2.348*10^-04		-1.387*10^-03***	-2.92	3.497*10^-03	-2.611*10^-03 -1.637*10^-04		-1.844*10^-03	-9.944*10^-01	3.200*10^-01	-6.619*10^-03 2.932*10^-03
	Mean Spring Temperature Quartic																3.26*10^-05***	-3.087	2.025*10^-03	5.39*10^-06 5.97*10^-05		5.68*10^-05	6.662*10^-01	5.053*10^-01	-1.628*10^-04 2.763*10^-04
	Mean Spring Temperature Quintic																					-3.41*10^-07	-2.340*10^-01	8.150*10^-01	-4.09*10^-06 3.41*10^-06
	Mean Summer Temperature	1.199*10^-02	-1.608	1.079*10^-01	-7.219*10^-03 3.120*10^-02		6.461*10^-01***	1.453*10^+01	8.031*10^-48	5.316*10^-01 7.606*10^-01		-3.528*10^-01	-1.291	1.969*10^-01	-1.057 3.514*10^-01		-1.351*10^-01	-1.009*10^-01	9.196*10^-01	-3.585 3.315		5.115*10^-01	3.639*10^-01	7.159*10^-01	-3.109 4.132
	Mean Summer Temperature Squared						-1.501*10^-02***	-1.585*10^+01	1.598*10^-56	-1.745*10^-02 -1.257*10^-02		2.395*10^-02*	-1.905	5.682*10^-02	-8.440*10^-03 5.634*10^-02		-2.222*10^-02	-2.354*10^-01	8.139*10^-01	-2.654*10^-01 2.210*10^-01		-7.607*10^-02	-7.632*10^-01	4.453*10^-01	-3.328*10^-01 1.807*10^-01
	Mean Summer Temperature Cubed											-5.481*10^-04***	-2.889	3.869*10^-03	-1.037*10^-03 -5.94*10^-05		1.838*10^-03	6.260*10^-01	5.313*10^-01	-5.724*10^-03 9.399*10^-03		3.773*10^-03	-1.21	2.262*10^-01	-4.259*10^-03 1.181*10^-02
	Mean Summer Temperature Quartic																-3.82*10^-05	-1.126	2.602*10^-01	-1.256*10^-04 4.92*10^-05		-6.36*10^-05*	-1.754	7.941*10^-02	-1.571*10^-04 2.98*10^-05
	Mean Summer Temperature Quintic																					-	-	-	-
	Mean Fall Temperature	-1.218*10^-01***	-1.468*10^+01	1.024*10^-48	-1.431*10^-01 -1.004*10^-01		-3.688*10^-01***	-1.742*10^+01	6.808*10^-68	-4.233*10^-01 -3.143*10^-01		-9.029*10^-01***	-1.934*10^+01	3.166*10^-83	-1.023 -7.826*10^-01		-7.620*10^-01***	-6.406	1.50*10^-10	-1.068 -4.556*10^-01		-1.151***	-4.012	6.02*10^-05	-1.890 -4.121*10^-01
	Mean Fall Temperature Squared						1.154*10^-02***	1.491*10^+01	3.070*10^-50	9.544*10^-03 1.353*10^-02		7.089*10^-02***	1.664*10^+01	4.251*10^-62	5.992*10^-02 8.187*10^-02		6.138*10^-02***	-3.727	1.935*10^-04	1.896*10^-02 1.038*10^-01		1.317*10^-01**	-2.499	1.245*10^-02	-4.039*10^-03 2.675*10^-01
	Mean Fall Temperature Cubed											-1.685*10^-03***	-1.486*10^+01	6.417*10^-50	-1.977*10^-03 -1.393*10^-03		-1.834*10^-03**	-2.062	3.923*10^-02	-4.125*10^-03 4.572*10^-04		-7.992*10^-03*	-1.801	7.163*10^-02	-1.942*10^-02 3.436*10^-03
	Mean Fall Temperature Quartic																1.64*10^-05	9.834*10^-01	3.254*10^-01	-2.66*10^-05 5.94*10^-05		2.702*10^-04	-1.556	1.198*10^-01	-1.772*10^-04 7.176*10^-04
	Mean Fall Temperature Quintic																					-3.94*10^-06	-1.538	1.240*10^-01	-1.05*10^-05 2.66*10^-06
	Mean Winter Temperature	3.344*10^-03	6.782*10^-01	4.976*10^-01	-9.358*10^-03 1.605*10^-02		-1.767*10^-02***	-2.933	3.360*10^-03	-3.320*10^-02 -2.151*10^-03		-9.882*10^-02***	-1.244*10^+01	1.572*10^-35	-1.193*10^-01 -7.837*10^-02		-7.070*10^-02***	-8.507	1.804*10^-17	-9.210*10^-02 -4.929*10^-02		-5.883*10^-02***	-6.447	1.14*10^-10	-8.234*10^-02 -3.533*10^-02
	Mean Winter Temperature Squared						-4.356*10^-03***	-1.448*10^+01	1.696*10^-47	-5.131*10^-03 -3.581*10^-03		-1.478*10^-03***	-4.047	5.18*10^-05	-2.418*10^-03 -5.372*10^-04		3.654*10^-03***	-5.788	7.12*10^-09	2.028*10^-03 5.281*10^-03		3.069*10^-03***	-4.67	3.02*10^-06	1.376*10^-03 4.762*10^-03
	Mean Winter Temperature Cubed											4.389*10^-04***	1.607*10^+01	4.617*10^-58	3.686*10^-04 5.093*10^-04		3.224*10^-04***	1.089*10^+01	1.259*10^-27	2.462*10^-04 3.986*10^-04		1.356*10^-04**	-2.006	4.488*10^-02	-3.85*10^-05 3.097*10^-04
	Mean Winter Temperature Quartic																-1.99*10^-05***	-8.976	2.850*10^-19	-2.56*10^-05 -1.42*10^-05		-2.00*10^-05***	-8.705	3.227*10^-18	-2.60*10^-05 -1.41*10^-05
	Mean Winter Temperature Quintic																					5.99*10^-07***	-3.153	1.614*10^-03	1.10*10^-07 1.09*10^-06
	Mean Spring Precipitation	-5.836*10^-03***	-1.929*10^+01	9.198*10^-83	-6.616*10^-03 -5.057*10^-03		-1.652*10^-02***	-1.154*10^+01	8.348*10^-31	-2.021*10^-02 -1.283*10^-02		3.597*10^-04	8.907*10^-02	9.290*10^-01	-1.004*10^-02 1.076*10^-02		-1.680*10^-02*	-1.879	6.030*10^-02	-3.984*10^-02 6.236*10^-03		-8.501*10^-02***	-4.751	2.02*10^-06	-1.311*10^-01 -3.892*10^-02
	Mean Spring Precipitation Squared						3.97*10^-05***	-5.511	3.58*10^-08	2.11*10^-05 5.82*10^-05		-1.903*10^-04***	-4.598	4.27*10^-06	-2.970*10^-04 -8.37*10^-05		9.40*10^-06	6.600*10^-02	9.474*10^-01	-3.575*10^-04 3.763*10^-04		1.605*10^-03***	-3.945	7.97*10^-05	5.570*10^-04 2.652*10^-03
	Mean Spring Precipitation Cubed											8.83*10^-07***	-6.309	2.82*10^-10	5.22*10^-07 1.24*10^-06		1.99*10^-07	2.049*10^-01	8.376*10^-01	-2.30*10^-06 2.70*10^-06		-1.69*10^-05***	-3.898	9.71*10^-05	-2.81*10^-05 -5.73*10^-06
	Mean Spring Precipitation Quartic																2.61*10^-10	1.094*10^-01	9.129*10^-01	-5.88*10^-09 6.41*10^-09		8.55*10^-08***	-3.928	8.56*10^-05	2.94*10^-08 1.42*10^-07
	Mean Spring Precipitation Quintic																					-1.59*10^-10***	-3.853	1.166*10^-04	-2.66*10^-10 -5.29*10^-11
	Mean Summer Precipitation	-1.052*10^-03***	-6.185	6.22*10^-10	-1.490*10^-03 -6.138*10^-04		8.700*10^-03***	1.050*10^+01	8.436*10^-26	6.567*10^-03 1.083*10^-02		2.384*10^-02***	-7.212	5.560*10^-13	1.532*10^-02 3.235*10^-02		-5.342*10^-02***	-5.436	5.45*10^-08	-7.874*10^-02 -2.811*10^-02		2.484*10^-02	-1.17	2.422*10^-01	-2.987*10^-02 7.954*10^-02
	Mean Summer Precipitation Squared						-3.81*10^-05***	-1.217*10^+01	4.554*10^-34	-4.62*10^-05 -3.01*10^-05		-1.533*10^-04***	-6.471	9.75*10^-11	-2.143*10^-04 -9.23*10^-05		7.729*10^-04***	-7.105	1.213*10^-12	4.926*10^-04 1.053*10^-03		-5.646*10^-04*	-1.689	9.128*10^-02	-1.426*10^-03 2.966*10^-04
	Mean Summer Precipitation Cubed											2.64*10^-07***	-4.835	1.33*10^-06	1.24*10^-07 4.05*10^-07		-4.54*10^-06***	-8.673	4.272*10^-18	-5.88*10^-06 -3.19*10^-06		6.19*10^-06**	-2.408	1.603*10^-02	-4.31*10^-07 1.28*10^-05
	Mean Summer Precipitation Quartic																8.92*10^-09***	-9.729	2.305*10^-22	6.56*10^-09 1.13*10^-08		-3.18*10^-08***	-3.316	9.121*10^-04	-5.66*10^-08 -7.11*10^-09
	Mean Summer Precipitation Quintic																					5.90*10^-11***	-4.251	2.13*10^-05	2.325*10^-11 9.47*10^-11
	Mean Fall Precipitation	1.633*10^-03***	-6.146	7.95*10^-10	9.484*10^-04 2.317*10^-03		2.426*10^-03	-1.591	1.117*10^-01	-1.503*10^-03 6.355*10^-03		-4.782*10^-02***	-9.604	7.824*10^-22	-6.064*10^-02 -3.499*10^-02		-9.440*10^-02***	-7.148	8.846*10^-13	-1.284*10^-01 -6.038*10^-02		1.067*10^-01***	-3.272	1.070*10^-03	2.269*10^-02 1.907*10^-01
	Mean Fall Precipitation Squared						-4.77*10^-06	-5.468*10^-01	5.845*10^-01	-2.72*10^-05 1.77*10^-05		5.576*10^-04***	-9.671	4.080*10^-22	4.091*10^-04 7.061*10^-04		1.471*10^-03***	-6.092	1.12*10^-09	8.493*10^-04 2.094*10^-03		-3.936*10^-03***	-4.751	2.03*10^-06	-6.070*10^-03 -1.802*10^-03
	Mean Fall Precipitation Cubed											-2.02*10^-06***	-9.143	6.176*10^-20	-2.59*10^-06 -1.45*10^-06		-9.49*10^-06***	-4.986	6.18*10^-07	-1.44*10^-05 -4.58*10^-06		5.82*10^-05***	-5.792	6.97*10^-09	3.23*10^-05 8.41*10^-05
	Mean Fall Precipitation Quartic																2.19*10^-08***	-4.03	5.58*10^-05	7.89*10^-09 3.58*10^-08		-3.78*10^-07***	-6.467	1.01*10^-10	-5.29*10^-07 -2.27*10^-07
	Mean Fall Precipitation Quintic																					8.96*10^-10***	-6.859	6.991*10^-12	5.59*10^-10 1.23*10^-09
	Mean Winter Precipitation	2.839*10^-03***	1.387*10^+01	9.820*10^-44	2.312*10^-03 3.366*10^-03		2.495*10^-03***	-3.45	5.607*10^-04	6.323*10^-04 4.359*10^-03		-6.468*10^-03***	-3.846	1.199*10^-04	-1.080*10^-02 -2.137*10^-03		8.451*10^-04	2.356*10^-01	8.138*10^-01	-8.396*10^-03 1.009*10^-02		2.821*10^-02***	-4.077	4.56*10^-05	1.039*10^-02 4.604*10^-02
	Mean Winter Precipitation Squared						9.21*10^-06**	-2.419	1.555*10^-02	-5.96*10^-07 1.90*10^-05		1.612*10^-04***	-8.384	5.167*10^-17	1.117*10^-04 2.107*10^-04		3.03*10^-05	4.364*10^-01	6.625*10^-01	-1.484*10^-04 2.089*10^-04		-7.725*10^-04***	-3.972	7.14*10^-05	-1.273*10^-03 -2.715*10^-04
	Mean Winter Precipitation Cubed											-6.67*10^-07***	-8.987	2.568*10^-19	-8.58*10^-07 -4.76*10^-07		3.33*10^-08	5.926*10^-02	9.527*10^-01	-1.41*10^-06 1.48*10^-06		1.07*10^-05***	-4.199	2.68*10^-05	4.14*10^-06 1.73*10^-05
	Mean Winter Precipitation Quartic																-1.18*10^-09	-7.357*10^-01	4.619*10^-01	-5.31*10^-09 2.95*10^-09		-6.58*10^-08***	-4.23	2.34*10^-05	-1.06*10^-07 -2.57*10^-08
	Mean Winter Precipitation Quintic																					1.45*10^-10***	-4.064	4.82*10^-05	5.31*10^-11 2.37*10^-10
	Site Class 1	2.476*10^-01**	-2.002	4.528*10^-02	-7.096*10^-02 5.661*10^-01		2.343*10^-01*	-1.899	5.754*10^-02	-8.347*10^-02 5.520*10^-01		2.340*10^-01*	-1.902	5.720*10^-02	-8.293*10^-02 5.509*10^-01		2.306*10^-01*	-1.876	6.060*10^-02	-8.594*10^-02 5.471*10^-01		2.329*10^-01*	-1.896	5.795*10^-02	-8.350*10^-02 5.493*10^-01
	Site Class 2	7.211*10^-01***	2.365*10^+01	2.320*10^-123	6.426*10^-01 7.997*10^-01		6.961*10^-01***	2.285*10^+01	2.535*10^-115	6.177*10^-01 7.746*10^-01		7.047*10^-01***	2.318*10^+01	1.333*10^-118	6.264*10^-01 7.830*10^-01		7.015*10^-01***	2.310*10^+01	8.995*10^-118	6.233*10^-01 7.798*10^-01		7.014*10^-01***	2.309*10^+01	9.794*10^-118	6.232*10^-01 7.797*10^-01
	Site Class 3	6.373*10^-01***	5.495*10^+01	0	6.074*10^-01 6.671*10^-01		6.259*10^-01***	5.394*10^+01	0	5.960*10^-01 6.557*10^-01		6.252*10^-01***	5.393*10^+01	0	5.953*10^-01 6.550*10^-01		6.198*10^-01***	5.347*10^+01	0	5.899*10^-01 6.496*10^-01		6.213*10^-01***	5.360*10^+01	0	5.915*10^-01 6.512*10^-01
	Site Class 4	5.137*10^-01***	8.103*10^+01	0	4.974*10^-01 5.301*10^-01		5.081*10^-01***	7.964*10^+01	0	4.917*10^-01 5.246*10^-01		5.071*10^-01***	7.933*10^+01	0	4.906*10^-01 5.236*10^-01		5.016*10^-01***	7.845*10^+01	0	4.851*10^-01 5.180*10^-01		5.029*10^-01***	7.859*10^+01	0	4.864*10^-01 5.194*10^-01
	Site Class 5	2.987*10^-01***	5.673*10^+01	0	2.851*10^-01 3.122*10^-01		2.945*10^-01***	5.565*10^+01	0	2.808*10^-01 3.081*10^-01		2.919*10^-01***	5.517*10^+01	0	2.783*10^-01 3.056*10^-01		2.888*10^-01***	5.462*10^+01	0	2.752*10^-01 3.025*10^-01		2.893*10^-01***	5.465*10^+01	0	2.757*10^-01 3.029*10^-01
	Site Class 6
	Elevation	2.87*10^-05***	-6.227	4.77*10^-10	1.68*10^-05 4.05*10^-05		1.29*10^-05***	-2.591	9.581*10^-03	7.35*10^-08 2.57*10^-05		5.61*10^-06	-1.103	2.699*10^-01	-7.49*10^-06 1.87*10^-05		-8.97*10^-06*	-1.714	8.656*10^-02	-2.24*10^-05 4.51*10^-06		-1.08*10^-05**	-2.02	4.335*10^-02	-2.47*10^-05 2.98*10^-06
	Slope	1.174*10^-03***	-6.095	1.10*10^-09	6.781*10^-04 1.671*10^-03		7.024*10^-04***	-3.548	3.885*10^-04	1.924*10^-04 1.212*10^-03		9.412*10^-04***	-4.72	2.36*10^-06	4.276*10^-04 1.455*10^-03		1.187*10^-03***	-5.867	4.44*10^-09	6.657*10^-04 1.708*10^-03		1.178*10^-03***	-5.814	6.11*10^-09	6.563*10^-04 1.701*10^-03
	Disturbances	1.309*10^-02*	-1.787	7.397*10^-02	-5.781*10^-03 3.196*10^-02		1.215*10^-02*	-1.661	9.673*10^-02	-6.692*10^-03 3.099*10^-02		1.120*10^-02	-1.535	1.249*10^-01	-7.601*10^-03 3.000*10^-02		1.187*10^-02	-1.627	1.036*10^-01	-6.917*10^-03 3.066*10^-02		1.084*10^-02	-1.486	1.372*10^-01	-7.948*10^-03 2.963*10^-02
	Xeric Physiography	-2.202*10^-01***	-2.098*10^+01	1.554*10^-97	-2.473*10^-01 -1.932*10^-01		-2.270*10^-01***	-2.162*10^+01	1.731*10^-103	-2.540*10^-01 -1.999*10^-01		-2.065*10^-01***	-1.960*10^+01	2.179*10^-85	-2.336*10^-01 -1.793*10^-01		-2.082*10^-01***	-1.974*10^+01	1.401*10^-86	-2.354*10^-01 -1.811*10^-01		-2.069*10^-01***	-1.960*10^+01	1.954*10^-85	-2.340*10^-01 -1.797*10^-01
	Hydric Physiography	-1.783*10^-01***	-2.033*10^+01	9.959*10^-92	-2.009*10^-01 -1.557*10^-01		-1.825*10^-01***	-2.083*10^+01	3.230*10^-96	-2.051*10^-01 -1.599*10^-01		-1.840*10^-01***	-2.097*10^+01	1.875*10^-97	-2.066*10^-01 -1.614*10^-01		-1.840*10^-01***	-2.097*10^+01	2.008*10^-97	-2.066*10^-01 -1.614*10^-01		-1.859*10^-01***	-2.117*10^+01	2.778*10^-99	-2.085*10^-01 -1.633*10^-01
	Mesic Physiography	-		-			-		-			-		-			-		-			-		-
	North-facing Aspect	1.469*10^-02***	-2.743	6.089*10^-03	8.950*10^-04 2.849*10^-02		1.542*10^-02***	-2.878	4.000*10^-03	1.620*10^-03 2.923*10^-02		1.856*10^-02***	-3.468	5.244*10^-04	4.774*10^-03 3.234*10^-02		1.882*10^-02***	-3.521	4.296*10^-04	5.052*10^-03 3.258*10^-02		1.872*10^-02***	-3.503	4.609*10^-04	4.952*10^-03 3.248*10^-02
	Null Aspect	-6.501*10^-02***	-9.99	1.727*10^-23	-8.177*10^-02 -4.824*10^-02		-6.125*10^-02***	-9.326	1.114*10^-20	-7.816*10^-02 -4.433*10^-02		-5.069*10^-02***	-7.704	1.332*10^-14	-6.764*10^-02 -3.374*10^-02		-4.645*10^-02***	-7.051	1.781*10^-12	-6.342*10^-02 -2.948*10^-02		-4.687*10^-02***	-7.106	1.203*10^-12	-6.386*10^-02 -2.988*10^-02
	South-facing Aspect
	Public 0 v Private 1 Ownership	-2.478*10^-02***	-4.533	5.82*10^-06	-3.885*10^-02 -1.070*10^-02		-3.013*10^-02***	-5.485	4.14*10^-08	-4.427*10^-02 -1.598*10^-02		-3.678*10^-02***	-6.696	2.152*10^-11	-5.092*10^-02 -2.263*10^-02		-4.206*10^-02***	-7.647	2.071*10^-14	-5.622*10^-02 -2.789*10^-02		-4.196*10^-02***	-7.63	2.363*10^-14	-5.612*10^-02 -2.779*10^-02
	Latitude	-2.558*10^-02***	-5.619	1.92*10^-08	-3.730*10^-02 -1.385*10^-02		-4.042*10^-02***	-8.45	2.945*10^-17	-5.274*10^-02 -2.810*10^-02		-5.769*10^-02***	-1.142*10^+01	3.522*10^-30	-7.071*10^-02 -4.468*10^-02		-5.570*10^-02***	-1.084*10^+01	2.198*10^-27	-6.894*10^-02 -4.247*10^-02		-5.262*10^-02***	-9.793	1.228*10^-22	-6.647*10^-02 -3.878*10^-02
	Longitude	7.844*10^-03***	1.155*10^+01	7.303*10^-31	6.095*10^-03 9.593*10^-03		4.031*10^-03***	-3.915	9.04*10^-05	1.379*10^-03 6.683*10^-03		2.255*10^-03**	-2.026	4.277*10^-02	-6.119*10^-04 5.121*10^-03		5.167*10^-03***	-4.415	1.01*10^-05	2.152*10^-03 8.182*10^-03		3.945*10^-03***	-3.169	1.531*10^-03	7.381*10^-04 7.152*10^-03
	Stocking Condition 1	6.757*10^-01***	4.372*10^+01	0	6.359*10^-01 7.155*10^-01		6.880*10^-01***	4.434*10^+01	0	6.480*10^-01 7.280*10^-01		6.866*10^-01***	4.421*10^+01	0	6.466*10^-01 7.266*10^-01		6.698*10^-01***	4.306*10^+01	0	6.298*10^-01 7.099*10^-01		6.713*10^-01***	4.310*10^+01	0	6.312*10^-01 7.114*10^-01
	Stocking Condition 2	6.686*10^-01***	4.796*10^+01	0	6.327*10^-01 7.045*10^-01		6.800*10^-01***	4.857*10^+01	0	6.439*10^-01 7.160*10^-01		6.784*10^-01***	4.839*10^+01	0	6.423*10^-01 7.146*10^-01		6.604*10^-01***	4.697*10^+01	0	6.242*10^-01 6.966*10^-01		6.615*10^-01***	4.700*10^+01	0	6.253*10^-01 6.978*10^-01
	Stocking Condition 3	4.309*10^-01***	3.135*10^+01	7.086*10^-215	3.955*10^-01 4.663*10^-01		4.412*10^-01***	3.196*10^+01	2.796*10^-223	4.056*10^-01 4.767*10^-01		4.400*10^-01***	3.181*10^+01	4.139*10^-221	4.043*10^-01 4.756*10^-01		4.217*10^-01***	3.040*10^+01	2.784*10^-202	3.860*10^-01 4.574*10^-01		4.233*10^-01***	3.048*10^+01	3.011*10^-203	3.875*10^-01 4.591*10^-01
	Stocking Condition 4	5.339*10^-02***	-3.767	1.650*10^-04	1.688*10^-02 8.989*10^-02		6.159*10^-02***	-4.333	1.47*10^-05	2.497*10^-02 9.820*10^-02		6.059*10^-02***	-4.254	2.10*10^-05	2.390*10^-02 9.727*10^-02		4.336*10^-02***	-3.038	2.379*10^-03	6.600*10^-03 8.011*10^-02		4.491*10^-02***	-3.144	1.669*10^-03	8.111*10^-03 8.171*10^-02
	Stocking Condition 5
	Pre 0 v Post 1 Time Period Dummy	-1.143*10^-01***	-2.210*10^+01	5.690*10^-108	-1.276*10^-01 -1.009*10^-01		-1.040*10^-01***	-1.910*10^+01	3.507*10^-81	-1.181*10^-01 -9.000*10^-02		-8.881*10^-02***	-1.557*10^+01	1.295*10^-54	-1.035*10^-01 -7.412*10^-02		-8.073*10^-02***	-1.404*10^+01	1.013*10^-44	-9.554*10^-02 -6.591*10^-02		-7.924*10^-02***	-1.361*10^+01	3.784*10^-42	-9.423*10^-02 -6.424*10^-02
	White/Red/Jack Pine
	Spruce/Fir	-5.790*10^-01***	-3.089*10^+01	1.034*10^-208	-6.273*10^-01 -5.308*10^-01		-5.550*10^-01***	-2.949*10^+01	1.636*10^-190	-6.035*10^-01 -5.065*10^-01		-5.607*10^-01***	-2.975*10^+01	7.580*10^-194	-6.092*10^-01 -5.121*10^-01		-5.571*10^-01***	-2.958*10^+01	1.467*10^-191	-6.056*10^-01 -5.086*10^-01		-5.538*10^-01***	-2.940*10^+01	2.390*10^-189	-6.024*10^-01 -5.053*10^-01
	Slash/Longleaf Pine	-1.812*10^-01***	-8.356	6.537*10^-17	-2.371*10^-01 -1.253*10^-01		-1.950*10^-01***	-8.998	2.338*10^-19	-2.508*10^-01 -1.392*10^-01		-1.999*10^-01***	-9.235	2.621*10^-20	-2.557*10^-01 -1.442*10^-01		-2.127*10^-01***	-9.815	9.859*10^-23	-2.685*10^-01 -1.569*10^-01		-2.103*10^-01***	-9.681	3.699*10^-22	-2.662*10^-01 -1.543*10^-01
	Loblolly/Shortleaf Pine	-2.964*10^-02*	-1.655	9.796*10^-02	-7.578*10^-02 1.650*10^-02		-5.437*10^-02***	-3.026	2.478*10^-03	-1.007*10^-01 -8.090*10^-03		-6.281*10^-02***	-3.493	4.779*10^-04	-1.091*10^-01 -1.649*10^-02		-7.445*10^-02***	-4.137	3.52*10^-05	-1.208*10^-01 -2.809*10^-02		-7.533*10^-02***	-4.181	2.90*10^-05	-1.217*10^-01 -2.892*10^-02
	Oak/Pine	-1.764*10^-01***	-9.609	7.429*10^-22	-2.236*10^-01 -1.291*10^-01		-1.961*10^-01***	-1.067*10^+01	1.504*10^-26	-2.434*10^-01 -1.487*10^-01		-2.016*10^-01***	-1.097*10^+01	5.200*10^-28	-2.489*10^-01 -1.543*10^-01		-2.138*10^-01***	-1.164*10^+01	2.694*10^-31	-2.611*10^-01 -1.665*10^-01		-2.137*10^-01***	-1.163*10^+01	3.122*10^-31	-2.611*10^-01 -1.664*10^-01
	Oak/Hickory	-2.042*10^-01***	-1.234*10^+01	5.749*10^-35	-2.468*10^-01 -1.616*10^-01		-2.306*10^-01***	-1.387*10^+01	1.012*10^-43	-2.735*10^-01 -1.878*10^-01		-2.291*10^-01***	-1.380*10^+01	2.891*10^-43	-2.719*10^-01 -1.863*10^-01		-2.338*10^-01***	-1.408*10^+01	5.655*10^-45	-2.766*10^-01 -1.910*10^-01		-2.335*10^-01***	-1.405*10^+01	8.839*10^-45	-2.763*10^-01 -1.907*10^-01
	Oak/Gum/Cypress	8.694*10^-02***	-4.541	5.60*10^-06	3.762*10^-02 1.363*10^-01		7.610*10^-02***	-3.975	7.05*10^-05	2.678*10^-02 1.254*10^-01		6.327*10^-02***	-3.309	9.365*10^-04	1.402*10^-02 1.125*10^-01		5.148*10^-02***	-2.692	7.107*10^-03	2.218*10^-03 1.007*10^-01		4.989*10^-02***	-2.603	9.231*10^-03	5.283*10^-04 9.926*10^-02
	Maple/Beech/Birch	-6.575*10^-02***	-3.704	2.125*10^-04	-1.115*10^-01 -2.002*10^-02		-8.727*10^-02***	-4.908	9.22*10^-07	-1.331*10^-01 -4.147*10^-02		-9.632*10^-02***	-5.425	5.80*10^-08	-1.421*10^-01 -5.059*10^-02		-9.660*10^-02***	-5.44	5.34*10^-08	-1.423*10^-01 -5.086*10^-02		-9.372*10^-02***	-5.276	1.32*10^-07	-1.395*10^-01 -4.796*10^-02
	Elm/Ash/Cottonwood	-9.611*10^-02***	-5.813	6.17*10^-09	-1.387*10^-01 -5.352*10^-02		-1.058*10^-01***	-6.398	1.58*10^-10	-1.485*10^-01 -6.323*10^-02		-1.155*10^-01***	-6.984	2.882*10^-12	-1.581*10^-01 -7.288*10^-02		-1.209*10^-01***	-7.319	2.505*10^-13	-1.635*10^-01 -7.837*10^-02		-1.184*10^-01***	-7.164	7.861*10^-13	-1.610*10^-01 -7.584*10^-02
	Aspen/Birch	-3.023*10^-01***	-1.845*10^+01	6.512*10^-76	-3.445*10^-01 -2.601*10^-01		-2.911*10^-01***	-1.774*10^+01	2.351*10^-70	-3.333*10^-01 -2.488*10^-01		-2.937*10^-01***	-1.793*10^+01	8.622*10^-72	-3.359*10^-01 -2.515*10^-01		-2.966*10^-01***	-1.812*10^+01	2.593*10^-73	-3.387*10^-01 -2.544*10^-01		-2.957*10^-01***	-1.806*10^+01	8.450*10^-73	-3.378*10^-01 -2.535*10^-01
	Constant	-4.806***	-2.265*10^+01	2.521*10^-113	-5.352 -4.259		-9.632***	-2.034*10^+01	8.336*10^-92	-1.085*10^+01 -8.412		6.126*10^-01	3.203*10^-01	7.487*10^-01	-4.313 5.538		4.776	6.815*10^-01	4.956*10^-01	-1.328*10^+01 2.283*10^+01		-1.143	-1.554*10^-01	8.765*10^-01	-2.009*10^+01 1.780*10^+01
	Observations	123210					123210					123210					123210					123210
	Degrees of Freedom	39					47					55					63					0.5
	R-squared	0.493					0.495					0.498					0.499					0.499

## Sheet: Supplementary Data 8
Regression output testing a linear lifetime CO2 variable and various polynomial climate formulations for all forest groups using observations of naturally regenerated stands aged 1 to 100
Note: Table presents results of two-sided t tests of significance using all matched data from Supplementary Data 1-2: control 1968-90 and treatment 2000-18. ***p<0.01, **p<0.05 & *p<0.10.
	All Forest Groups	Natural Log of Volume per Hectare
		Model 1					Model 2					Model 3					Model 4					Model 5
	Variables	Coefficient	T-score	P-Value	99% CI		Coefficient	T-score	P-Value	99% CI		Coefficient	T-score	P-Value	99% CI		Coefficient	T-score	P-Value	99% CI		Coefficient	T-score	P-Value	99% CI
	Lifetime CO2	7.28*10^-05***	1.883*10^+02	0	7.18*10^-05 7.38*10^-05		7.27*10^-05***	1.861*10^+02	0	7.17*10^-05 7.37*10^-05		7.27*10^-05***	1.857*10^+02	0	7.17*10^-05 7.38*10^-05		7.27*10^-05***	1.848*10^+02	0	7.17*10^-05 7.37*10^-05		7.27*10^-05***	1.846*10^+02	0	7.17*10^-05 7.38*10^-05
	1/Age	-8.220*10^-01***	-1.908*10^+01	5.063*10^-81	-9.330*10^-01 -7.111*10^-01		-7.947*10^-01***	-1.836*10^+01	3.759*10^-75	-9.062*10^-01 -6.832*10^-01		-7.941*10^-01***	-1.831*10^+01	7.915*10^-75	-9.058*10^-01 -6.825*10^-01		-8.631*10^-01***	-1.982*10^+01	2.854*10^-87	-9.753*10^-01 -7.509*10^-01		-8.535*10^-01***	-1.955*10^+01	5.811*10^-85	-9.660*10^-01 -7.410*10^-01
	Mean Spring Temperature	4.308*10^-02***	-5.621	1.90*10^-08	2.334*10^-02 6.282*10^-02		-8.979*10^-02***	-6.525	6.83*10^-11	-1.252*10^-01 -5.434*10^-02		-4.164*10^-02*	-1.687	9.153*10^-02	-1.052*10^-01 2.193*10^-02		-1.426*10^-01***	-3.201	1.369*10^-03	-2.574*10^-01 -2.786*10^-02		-2.755*10^-01***	-3.356	7.910*10^-04	-4.869*10^-01 -6.404*10^-02
	Mean Spring Temperature Squared						4.870*10^-03***	-7.693	1.444*10^-14	3.240*10^-03 6.501*10^-03		1.376*10^-03	5.127*10^-01	6.081*10^-01	-5.537*10^-03 8.289*10^-03		2.218*10^-02***	-2.954	3.133*10^-03	2.842*10^-03 4.151*10^-02		5.632*10^-02***	-2.982	2.860*10^-03	7.678*10^-03 1.050*10^-01
	Mean Spring Temperature Cubed											8.72*10^-05	-1.041	2.979*10^-01	-1.286*10^-04 3.031*10^-04		-1.285*10^-03***	-2.628	8.598*10^-03	-2.545*10^-03 -2.53*10^-05		-4.962*10^-03***	-2.601	9.299*10^-03	-9.876*10^-03 -4.78*10^-05
	Mean Spring Temperature Quartic																2.71*10^-05**	-2.497	1.254*10^-02	-8.60*10^-07 5.51*10^-05		2.094*10^-04**	-2.387	1.700*10^-02	-1.66*10^-05 4.353*10^-04
	Mean Spring Temperature Quintic																					-3.34*10^-06**	-2.228	2.589*10^-02	-7.20*10^-06 5.21*10^-07
	Mean Summer Temperature	4.584*10^-02***	-5.978	2.26*10^-09	2.609*10^-02 6.559*10^-02		9.347*10^-01***	2.047*10^+01	5.847*10^-93	8.171*10^-01 1.052		-8.325*10^-01***	-2.958	3.093*10^-03	-1.557 -1.076*10^-01		-6.972***	-5.059	4.23*10^-07	-1.052*10^+01 -3.422		-5.213***	-3.603	3.150*10^-04	-8.941 -1.486
	Mean Summer Temperature Squared						-2.024*10^-02***	-2.078*10^+01	1.013*10^-95	-2.275*10^-02 -1.773*10^-02		5.642*10^-02***	-4.36	1.30*10^-05	2.309*10^-02 8.975*10^-02		4.721*10^-01***	-4.86	1.18*10^-06	2.219*10^-01 7.224*10^-01		3.425*10^-01***	-3.338	8.437*10^-04	7.821*10^-02 6.068*10^-01
	Mean Summer Temperature Cubed											-1.150*10^-03***	-5.89	3.87*10^-09	-1.653*10^-03 -6.470*10^-04		-1.344*10^-02***	-4.45	8.61*10^-06	-2.122*10^-02 -5.661*10^-03		-9.232*10^-03***	-2.876	4.029*10^-03	-1.750*10^-02 -9.632*10^-04
	Mean Summer Temperature Quartic																1.339*10^-04***	-3.834	1.261*10^-04	4.40*10^-05 2.239*10^-04		8.31*10^-05**	-2.225	2.607*10^-02	-1.31*10^-05 1.793*10^-04
	Mean Summer Temperature Quintic																					0	.	.	0.000 0.000
	Mean Fall Temperature	-1.334*10^-01***	-1.562*10^+01	5.974*10^-55	-1.554*10^-01 -1.114*10^-01		-3.305*10^-01***	-1.517*10^+01	5.911*10^-52	-3.867*10^-01 -2.744*10^-01		-6.941*10^-01***	-1.444*10^+01	3.142*10^-47	-8.179*10^-01 -5.703*10^-01		-3.093*10^-01**	-2.528	1.147*10^-02	-6.244*10^-01 5.849*10^-03		-6.970*10^-01**	-2.361	1.825*10^-02	-1.458 6.356*10^-02
	Mean Fall Temperature Squared						8.606*10^-03***	1.082*10^+01	2.980*10^-27	6.556*10^-03 1.066*10^-02		5.099*10^-02***	1.162*10^+01	3.214*10^-31	3.969*10^-02 6.229*10^-02		6.342*10^-03	3.745*10^-01	7.081*10^-01	-3.729*10^-02 4.997*10^-02		7.417*10^-02	-1.367	1.716*10^-01	-6.557*10^-02 2.139*10^-01
	Mean Fall Temperature Cubed											-1.202*10^-03***	-1.029*10^+01	7.694*10^-25	-1.502*10^-03 -9.010*10^-04		6.913*10^-04	7.556*10^-01	4.499*10^-01	-1.665*10^-03 3.048*10^-03		-5.017*10^-03	-1.098	2.720*10^-01	-1.678*10^-02 6.747*10^-03
	Mean Fall Temperature Quartic																-2.45*10^-05	-1.43	1.526*10^-01	-6.87*10^-05 1.97*10^-05		1.961*10^-04	-1.097	2.727*10^-01	-2.644*10^-04 6.567*10^-04
	Mean Fall Temperature Quintic																					-3.14*10^-06	-1.192	2.332*10^-01	-9.93*10^-06 3.65*10^-06
	Mean Winter Temperature	2.886*10^-02***	-5.696	1.23*10^-08	1.581*10^-02 4.192*10^-02		2.740*10^-02***	-4.436	9.19*10^-06	1.149*10^-02 4.331*10^-02		-2.893*10^-02***	-3.556	3.767*10^-04	-4.989*10^-02 -7.974*10^-03		-5.627*10^-03	-6.603*10^-01	5.090*10^-01	-2.758*10^-02 1.632*10^-02		5.125*10^-03	5.474*10^-01	5.841*10^-01	-1.899*10^-02 2.924*10^-02
	Mean Winter Temperature Squared						-3.399*10^-03***	-1.099*10^+01	4.388*10^-28	-4.196*10^-03 -2.602*10^-03		-2.058*10^-03***	-5.471	4.49*10^-08	-3.027*10^-03 -1.089*10^-03		1.583*10^-03**	-2.435	1.488*10^-02	-9.14*10^-05 3.257*10^-03		9.357*10^-04	-1.383	1.667*10^-01	-8.071*10^-04 2.678*10^-03
	Mean Winter Temperature Cubed											2.899*10^-04***	1.032*10^+01	5.884*10^-25	2.175*10^-04 3.623*10^-04		2.285*10^-04***	-7.502	6.344*10^-14	1.500*10^-04 3.070*10^-04		1.535*10^-04**	-2.206	2.737*10^-02	-2.57*10^-05 3.327*10^-04
	Mean Winter Temperature Quartic																-1.27*10^-05***	-5.58	2.41*10^-08	-1.86*10^-05 -6.85*10^-06		-1.10*10^-05***	-4.628	3.69*10^-06	-1.71*10^-05 -4.86*10^-06
	Mean Winter Temperature Quintic																					2.69*10^-07	-1.374	1.694*10^-01	-2.35*10^-07 7.72*10^-07
	Mean Spring Precipitation	-5.611*10^-03***	-1.801*10^+01	1.944*10^-72	-6.413*10^-03 -4.809*10^-03		-1.639*10^-02***	-1.113*10^+01	9.654*10^-29	-2.018*10^-02 -1.259*10^-02		-8.281*10^-03**	-1.993	4.630*10^-02	-1.899*10^-02 2.424*10^-03		-6.197*10^-02***	-6.736	1.636*10^-11	-8.566*10^-02 -3.827*10^-02		-1.287*10^-01***	-6.989	2.779*10^-12	-1.762*10^-01 -8.128*10^-02
	Mean Spring Precipitation Squared						4.16*10^-05***	-5.618	1.93*10^-08	2.25*10^-05 6.07*10^-05		-8.16*10^-05*	-1.916	5.543*10^-02	-1.913*10^-04 2.81*10^-05		7.564*10^-04***	-5.162	2.44*10^-07	3.790*10^-04 1.134*10^-03		2.389*10^-03***	-5.706	1.16*10^-08	1.311*10^-03 3.468*10^-03
	Mean Spring Precipitation Cubed											4.99*10^-07***	-3.463	5.349*10^-04	1.28*10^-07 8.69*10^-07		-4.75*10^-06***	-4.756	1.97*10^-06	-7.32*10^-06 -2.18*10^-06		-2.30*10^-05***	-5.151	2.60*10^-07	-3.45*10^-05 -1.15*10^-05
	Mean Spring Precipitation Quartic																1.17*10^-08***	-4.756	1.98*10^-06	5.35*10^-09 1.80*10^-08		1.06*10^-07***	-4.732	2.23*10^-06	4.83*10^-08 1.64*10^-07
	Mean Spring Precipitation Quintic																					-1.82*10^-10***	-4.276	1.91*10^-05	-2.92*10^-10 -7.24*10^-11
	Mean Summer Precipitation	-6.617*10^-04***	-3.78	1.571*10^-04	-1.113*10^-03 -2.107*10^-04		1.281*10^-02***	1.504*10^+01	4.364*10^-51	1.061*10^-02 1.500*10^-02		3.361*10^-02***	-9.877	5.347*10^-23	2.484*10^-02 4.238*10^-02		-4.259*10^-02***	-4.211	2.55*10^-05	-6.865*10^-02 -1.654*10^-02		-1.096*10^-02	-5.016*10^-01	6.160*10^-01	-6.727*10^-02 4.534*10^-02
	Mean Summer Precipitation Squared						-5.40*10^-05***	-1.677*10^+01	4.834*10^-63	-6.23*10^-05 -4.57*10^-05		-2.121*10^-04***	-8.698	3.411*10^-18	-2.749*10^-04 -1.493*10^-04		7.061*10^-04***	-6.306	2.88*10^-10	4.176*10^-04 9.945*10^-04		1.448*10^-04	4.210*10^-01	6.738*10^-01	-7.415*10^-04 1.031*10^-03
	Mean Summer Precipitation Cubed											3.69*10^-07***	-6.556	5.55*10^-11	2.24*10^-07 5.14*10^-07		-4.42*10^-06***	-8.204	2.344*10^-16	-5.80*10^-06 -3.03*10^-06		2.33*10^-07	8.793*10^-02	9.299*10^-01	-6.59*10^-06 7.05*10^-06
	Mean Summer Precipitation Quartic																8.94*10^-09***	-9.471	2.820*10^-21	6.50*10^-09 1.14*10^-08		-9.37*10^-09	-9.486*10^-01	3.429*10^-01	-3.48*10^-08 1.61*10^-08
	Mean Summer Precipitation Quintic																					2.753*10^-11*	-1.928	5.386*10^-02	-9.252*10^-12 6.43*10^-11
	Mean Fall Precipitation	1.295*10^-03***	-4.734	2.20*10^-06	5.904*10^-04 2.000*10^-03		2.218*10^-03	-1.413	1.577*10^-01	-1.825*10^-03 6.261*10^-03		-3.741*10^-02***	-7.302	2.850*10^-13	-5.061*10^-02 -2.422*10^-02		-1.014*10^-01***	-7.457	8.886*10^-14	-1.364*10^-01 -6.636*10^-02		1.096*10^-01***	-3.265	1.095*10^-03	2.313*10^-02 1.961*10^-01
	Mean Fall Precipitation Squared						-3.20*10^-07	-3.565*10^-02	9.716*10^-01	-2.34*10^-05 2.28*10^-05		4.463*10^-04***	-7.521	5.480*10^-14	2.934*10^-04 5.991*10^-04		1.818*10^-03***	-7.315	2.594*10^-13	1.178*10^-03 2.459*10^-03		-3.857*10^-03***	-4.523	6.12*10^-06	-6.053*10^-03 -1.660*10^-03
	Mean Fall Precipitation Cubed											-1.60*10^-06***	-7.041	1.920*10^-12	-2.19*10^-06 -1.02*10^-06		-1.33*10^-05***	-6.791	1.115*10^-11	-1.83*10^-05 -8.26*10^-06		5.78*10^-05***	-5.589	2.29*10^-08	3.12*10^-05 8.45*10^-05
	Mean Fall Precipitation Quartic																3.48*10^-08***	-6.224	4.87*10^-10	2.04*10^-08 4.91*10^-08		-3.85*10^-07***	-6.403	1.53*10^-10	-5.40*10^-07 -2.30*10^-07
	Mean Fall Precipitation Quintic																					9.40*10^-10***	-6.991	2.748*10^-12	5.94*10^-10 1.29*10^-09
	Mean Winter Precipitation	2.759*10^-03***	1.310*10^+01	3.609*10^-39	2.216*10^-03 3.302*10^-03		3.497*10^-03***	-4.699	2.62*10^-06	1.580*10^-03 5.414*10^-03		-1.132*10^-02***	-6.538	6.24*10^-11	-1.578*10^-02 -6.861*10^-03		-1.745*10^-02***	-4.731	2.24*10^-06	-2.695*10^-02 -7.949*10^-03		1.438*10^-02**	-2.02	4.342*10^-02	-3.961*10^-03 3.273*10^-02
	Mean Winter Precipitation Squared						-2.81*10^-08	-7.180*10^-03	9.943*10^-01	-1.01*10^-05 1.01*10^-05		1.978*10^-04***	-9.992	1.679*10^-23	1.468*10^-04 2.488*10^-04		2.914*10^-04***	-4.086	4.40*10^-05	1.077*10^-04 4.752*10^-04		-7.026*10^-04***	-3.51	4.486*10^-04	-1.218*10^-03 -1.870*10^-04
	Mean Winter Precipitation Cubed											-7.91*10^-07***	-1.036*10^+01	4.004*10^-25	-9.88*10^-07 -5.94*10^-07		-1.67*10^-06***	-2.894	3.805*10^-03	-3.16*10^-06 -1.84*10^-07		1.21*10^-05***	-4.597	4.29*10^-06	5.30*10^-06 1.88*10^-05
	Mean Winter Precipitation Quartic																2.94*10^-09*	-1.782	7.472*10^-02	-1.31*10^-09 7.19*10^-09		-8.24*10^-08***	-5.146	2.67*10^-07	-1.24*10^-07 -4.12*10^-08
	Mean Winter Precipitation Quintic																					1.95*10^-10***	-5.306	1.12*10^-07	1.00*10^-10 2.90*10^-10
	Site Class 1	2.500*10^-01**	-1.964	4.953*10^-02	-7.789*10^-02 5.779*10^-01		2.340*10^-01*	-1.844	6.523*10^-02	-9.294*10^-02 5.610*10^-01		2.388*10^-01*	-1.886	5.932*10^-02	-8.739*10^-02 5.651*10^-01		2.319*10^-01*	-1.834	6.666*10^-02	-9.383*10^-02 5.577*10^-01		2.330*10^-01*	-1.843	6.529*10^-02	-9.262*10^-02 5.587*10^-01
	Site Class 2	7.870*10^-01***	2.507*10^+01	2.499*10^-138	7.061*10^-01 8.678*10^-01		7.563*10^-01***	2.412*10^+01	2.813*10^-128	6.755*10^-01 8.370*10^-01		7.691*10^-01***	2.457*10^+01	5.179*10^-133	6.884*10^-01 8.497*10^-01		7.646*10^-01***	2.446*10^+01	9.099*10^-132	6.840*10^-01 8.451*10^-01		7.627*10^-01***	2.440*10^+01	3.853*10^-131	6.822*10^-01 8.432*10^-01
	Site Class 3	6.983*10^-01***	5.846*10^+01	0	6.675*10^-01 7.291*10^-01		6.850*10^-01***	5.736*10^+01	0	6.543*10^-01 7.158*10^-01		6.889*10^-01***	5.770*10^+01	0	6.581*10^-01 7.196*10^-01		6.822*10^-01***	5.717*10^+01	0	6.515*10^-01 7.130*10^-01		6.830*10^-01***	5.722*10^+01	0	6.523*10^-01 7.137*10^-01
	Site Class 4	5.568*10^-01***	8.517*10^+01	0	5.399*10^-01 5.736*10^-01		5.491*10^-01***	8.354*10^+01	0	5.322*10^-01 5.660*10^-01		5.514*10^-01***	8.371*10^+01	0	5.344*10^-01 5.683*10^-01		5.464*10^-01***	8.294*10^+01	0	5.294*10^-01 5.633*10^-01		5.473*10^-01***	8.302*10^+01	0	5.303*10^-01 5.643*10^-01
	Site Class 5	3.199*10^-01***	5.898*10^+01	0	3.060*10^-01 3.339*10^-01		3.130*10^-01***	5.745*10^+01	0	2.990*10^-01 3.271*10^-01		3.120*10^-01***	5.724*10^+01	0	2.980*10^-01 3.261*10^-01		3.096*10^-01***	5.684*10^+01	0	2.956*10^-01 3.236*10^-01		3.097*10^-01***	5.680*10^+01	0	2.957*10^-01 3.237*10^-01
	Site Class 6
	Elevation	2.68*10^-05***	-5.649	1.61*10^-08	1.46*10^-05 3.90*10^-05		1.05*10^-05**	-2.051	4.029*10^-02	-2.69*10^-06 2.37*10^-05		-2.10*10^-06	-4.014*10^-01	6.881*10^-01	-1.56*10^-05 1.14*10^-05		-2.06*10^-05***	-3.832	1.269*10^-04	-3.45*10^-05 -6.76*10^-06		-2.15*10^-05***	-3.899	9.68*10^-05	-3.57*10^-05 -7.30*10^-06
	Slope	1.094*10^-03***	-5.513	3.54*10^-08	5.828*10^-04 1.605*10^-03		7.099*10^-04***	-3.483	4.960*10^-04	1.849*10^-04 1.235*10^-03		8.544*10^-04***	-4.159	3.20*10^-05	3.253*10^-04 1.384*10^-03		9.263*10^-04***	-4.445	8.79*10^-06	3.895*10^-04 1.463*10^-03		8.841*10^-04***	-4.233	2.30*10^-05	3.461*10^-04 1.422*10^-03
	Disturbances	3.040*10^-02***	-4.032	5.54*10^-05	1.098*10^-02 4.982*10^-02		2.852*10^-02***	-3.79	1.507*10^-04	9.137*10^-03 4.790*10^-02		2.635*10^-02***	-3.508	4.520*10^-04	7.001*10^-03 4.570*10^-02		2.707*10^-02***	-3.606	3.110*10^-04	7.732*10^-03 4.640*10^-02		2.619*10^-02***	-3.49	4.836*10^-04	6.859*10^-03 4.552*10^-02
	Xeric Physiography	-2.084*10^-01***	-1.928*10^+01	1.022*10^-82	-2.362*10^-01 -1.805*10^-01		-2.175*10^-01***	-2.014*10^+01	4.719*10^-90	-2.454*10^-01 -1.897*10^-01		-1.960*10^-01***	-1.807*10^+01	6.284*10^-73	-2.239*10^-01 -1.681*10^-01		-1.961*10^-01***	-1.806*10^+01	8.511*10^-73	-2.240*10^-01 -1.681*10^-01		-1.949*10^-01***	-1.794*10^+01	6.806*10^-72	-2.228*10^-01 -1.669*10^-01
	Hydric Physiography	-1.623*10^-01***	-1.798*10^+01	3.580*10^-72	-1.855*10^-01 -1.390*10^-01		-1.669*10^-01***	-1.852*10^+01	1.911*10^-76	-1.901*10^-01 -1.437*10^-01		-1.664*10^-01***	-1.843*10^+01	9.691*10^-76	-1.897*10^-01 -1.432*10^-01		-1.666*10^-01***	-1.845*10^+01	7.002*10^-76	-1.899*10^-01 -1.434*10^-01		-1.683*10^-01***	-1.863*10^+01	2.551*10^-77	-1.916*10^-01 -1.450*10^-01
	Mesic Physiography	-		-			-		-			-		-			-		-			-		-
	North-facing Aspect	1.627*10^-02***	-2.95	3.177*10^-03	2.064*10^-03 3.047*10^-02		1.576*10^-02***	-2.858	4.271*10^-03	1.553*10^-03 2.996*10^-02		1.783*10^-02***	-3.238	1.205*10^-03	3.646*10^-03 3.202*10^-02		1.813*10^-02***	-3.296	9.804*10^-04	3.962*10^-03 3.230*10^-02		1.824*10^-02***	-3.316	9.121*10^-04	4.073*10^-03 3.241*10^-02
	Null Aspect	-6.629*10^-02***	-9.895	4.467*10^-23	-8.355*10^-02 -4.903*10^-02		-6.199*10^-02***	-9.173	4.651*10^-20	-7.940*10^-02 -4.459*10^-02		-5.286*10^-02***	-7.803	6.095*10^-15	-7.030*10^-02 -3.541*10^-02		-5.075*10^-02***	-7.485	7.227*10^-14	-6.821*10^-02 -3.328*10^-02		-5.105*10^-02***	-7.52	5.514*10^-14	-6.854*10^-02 -3.357*10^-02
	South-facing Aspect
	Public 0 v Private 1 Ownership	-7.301*10^-03	-1.295	1.953*10^-01	-2.182*10^-02 7.220*10^-03		-1.580*10^-02***	-2.79	5.264*10^-03	-3.038*10^-02 -1.215*10^-03		-2.168*10^-02***	-3.829	1.287*10^-04	-3.627*10^-02 -7.096*10^-03		-2.831*10^-02***	-4.994	5.92*10^-07	-4.291*10^-02 -1.371*10^-02		-2.803*10^-02***	-4.946	7.59*10^-07	-4.263*10^-02 -1.343*10^-02
	Latitude	-2.887*10^-02***	-6.161	7.27*10^-10	-4.094*10^-02 -1.680*10^-02		-4.801*10^-02***	-9.754	1.800*10^-22	-6.068*10^-02 -3.533*10^-02		-6.625*10^-02***	-1.274*10^+01	3.807*10^-37	-7.965*10^-02 -5.285*10^-02		-6.091*10^-02***	-1.152*10^+01	1.093*10^-30	-7.453*10^-02 -4.729*10^-02		-5.127*10^-02***	-9.266	1.967*10^-20	-6.552*10^-02 -3.701*10^-02
	Longitude	6.012*10^-03***	-8.604	7.789*10^-18	4.212*10^-03 7.812*10^-03		1.132*10^-03	-1.068	2.854*10^-01	-1.597*10^-03 3.860*10^-03		6.500*10^-04	5.675*10^-01	5.704*10^-01	-2.301*10^-03 3.601*10^-03		3.191*10^-03***	-2.649	8.084*10^-03	8.76*10^-05 6.294*10^-03		2.033*10^-03	-1.587	1.126*10^-01	-1.268*10^-03 5.334*10^-03
	Stocking Condition 1	6.221*10^-01***	3.910*10^+01	0	5.811*10^-01 6.631*10^-01		6.330*10^-01***	3.964*10^+01	0	5.919*10^-01 6.741*10^-01		6.312*10^-01***	3.949*10^+01	0	5.900*10^-01 6.724*10^-01		6.185*10^-01***	3.863*10^+01	0	5.772*10^-01 6.597*10^-01		6.203*10^-01***	3.870*10^+01	0	5.791*10^-01 6.616*10^-01
	Stocking Condition 2	6.352*10^-01***	4.424*10^+01	0	5.982*10^-01 6.722*10^-01		6.434*10^-01***	4.465*10^+01	0	6.063*10^-01 6.806*10^-01		6.412*10^-01***	4.441*10^+01	0	6.040*10^-01 6.783*10^-01		6.281*10^-01***	4.338*10^+01	0	5.908*10^-01 6.654*10^-01		6.302*10^-01***	4.348*10^+01	0	5.928*10^-01 6.675*10^-01
	Stocking Condition 3	4.116*10^-01***	2.908*10^+01	2.475*10^-185	3.752*10^-01 4.481*10^-01		4.181*10^-01***	2.944*10^+01	8.873*10^-190	3.815*10^-01 4.547*10^-01		4.160*10^-01***	2.922*10^+01	5.338*10^-187	3.794*10^-01 4.527*10^-01		4.030*10^-01***	2.822*10^+01	1.095*10^-174	3.662*10^-01 4.398*10^-01		4.054*10^-01***	2.836*10^+01	2.437*10^-176	3.686*10^-01 4.423*10^-01
	Stocking Condition 4	3.438*10^-02**	-2.357	1.844*10^-02	-3.198*10^-03 7.195*10^-02		4.025*10^-02***	-2.752	5.930*10^-03	2.571*10^-03 7.792*10^-02		3.844*10^-02***	-2.622	8.738*10^-03	6.789*10^-04 7.620*10^-02		2.552*10^-02*	-1.738	8.225*10^-02	-1.231*10^-02 6.335*10^-02		2.722*10^-02*	-1.852	6.408*10^-02	-1.065*10^-02 6.509*10^-02
	Stocking Condition 5
	Pre 0 v Post 1 Time Period Dummy	-1.325*10^-01***	-2.465*10^+01	7.544*10^-134	-1.463*10^-01 -1.186*10^-01		-1.205*10^-01***	-2.133*10^+01	9.979*10^-101	-1.351*10^-01 -1.060*10^-01		-1.002*10^-01***	-1.694*10^+01	2.773*10^-64	-1.154*10^-01 -8.492*10^-02		-9.406*10^-02***	-1.578*10^+01	5.234*10^-56	-1.094*10^-01 -7.870*10^-02		-9.602*10^-02***	-1.590*10^+01	6.801*10^-57	-1.116*10^-01 -8.046*10^-02
	White/Red/Jack Pine
	Spruce/Fir	-5.589*10^-01***	-2.896*10^+01	8.326*10^-184	-6.086*10^-01 -5.092*10^-01		-5.314*10^-01***	-2.744*10^+01	2.526*10^-165	-5.813*10^-01 -4.816*10^-01		-5.451*10^-01***	-2.810*10^+01	3.158*10^-173	-5.951*10^-01 -4.952*10^-01		-5.414*10^-01***	-2.792*10^+01	4.776*10^-171	-5.913*10^-01 -4.915*10^-01		-5.398*10^-01***	-2.784*10^+01	4.813*10^-170	-5.897*10^-01 -4.899*10^-01
	Slash/Longleaf Pine	-1.463*10^-01***	-6.555	5.57*10^-11	-2.038*10^-01 -8.883*10^-02		-1.678*10^-01***	-7.525	5.321*10^-14	-2.252*10^-01 -1.103*10^-01		-1.718*10^-01***	-7.711	1.262*10^-14	-2.292*10^-01 -1.144*10^-01		-1.788*10^-01***	-8.017	1.094*10^-15	-2.362*10^-01 -1.213*10^-01		-1.780*10^-01***	-7.963	1.687*10^-15	-2.356*10^-01 -1.204*10^-01
	Loblolly/Shortleaf Pine	-2.604*10^-03	-1.412*10^-01	8.877*10^-01	-5.011*10^-02 4.491*10^-02		-2.891*10^-02	-1.563	1.180*10^-01	-7.655*10^-02 1.872*10^-02		-4.407*10^-02**	-2.38	1.731*10^-02	-9.176*10^-02 3.625*10^-03		-5.497*10^-02***	-2.967	3.005*10^-03	-1.027*10^-01 -7.251*10^-03		-5.474*10^-02***	-2.951	3.165*10^-03	-1.025*10^-01 -6.964*10^-03
	Oak/Pine	-1.593*10^-01***	-8.434	3.387*10^-17	-2.080*10^-01 -1.107*10^-01		-1.812*10^-01***	-9.578	1.003*10^-21	-2.299*10^-01 -1.325*10^-01		-1.917*10^-01***	-1.014*10^+01	3.769*10^-24	-2.404*10^-01 -1.430*10^-01		-2.039*10^-01***	-1.078*10^+01	4.284*10^-27	-2.526*10^-01 -1.552*10^-01		-2.035*10^-01***	-1.075*10^+01	5.826*10^-27	-2.522*10^-01 -1.547*10^-01
	Oak/Hickory	-1.952*10^-01***	-1.146*10^+01	2.235*10^-30	-2.391*10^-01 -1.513*10^-01		-2.187*10^-01***	-1.278*10^+01	2.252*10^-37	-2.627*10^-01 -1.746*10^-01		-2.185*10^-01***	-1.278*10^+01	2.155*10^-37	-2.626*10^-01 -1.745*10^-01		-2.240*10^-01***	-1.311*10^+01	3.238*10^-39	-2.681*10^-01 -1.800*10^-01		-2.240*10^-01***	-1.309*10^+01	3.748*10^-39	-2.681*10^-01 -1.800*10^-01
	Oak/Gum/Cypress	9.415*10^-02***	-4.776	1.79*10^-06	4.337*10^-02 1.449*10^-01		8.184*10^-02***	-4.153	3.28*10^-05	3.108*10^-02 1.326*10^-01		6.902*10^-02***	-3.506	4.554*10^-04	1.831*10^-02 1.197*10^-01		5.579*10^-02***	-2.833	4.606*10^-03	5.071*10^-03 1.065*10^-01		5.442*10^-02***	-2.759	5.806*10^-03	3.605*10^-03 1.052*10^-01
	Maple/Beech/Birch	-5.006*10^-02***	-2.739	6.155*10^-03	-9.713*10^-02 -2.989*10^-03		-6.461*10^-02***	-3.532	4.133*10^-04	-1.117*10^-01 -1.749*10^-02		-7.161*10^-02***	-3.918	8.92*10^-05	-1.187*10^-01 -2.454*10^-02		-7.247*10^-02***	-3.965	7.35*10^-05	-1.195*10^-01 -2.539*10^-02		-7.186*10^-02***	-3.93	8.49*10^-05	-1.190*10^-01 -2.476*10^-02
	Elm/Ash/Cottonwood	-9.438*10^-02***	-5.544	2.96*10^-08	-1.382*10^-01 -5.053*10^-02		-9.843*10^-02***	-5.781	7.42*10^-09	-1.423*10^-01 -5.457*10^-02		-1.021*10^-01***	-6.001	1.97*10^-09	-1.460*10^-01 -5.829*10^-02		-1.065*10^-01***	-6.264	3.76*10^-10	-1.503*10^-01 -6.272*10^-02		-1.037*10^-01***	-6.097	1.09*10^-09	-1.475*10^-01 -5.989*10^-02
	Aspen/Birch	-2.836*10^-01***	-1.681*10^+01	2.494*10^-63	-3.271*10^-01 -2.402*10^-01		-2.715*10^-01***	-1.608*10^+01	4.358*10^-58	-3.150*10^-01 -2.280*10^-01		-2.776*10^-01***	-1.645*10^+01	9.236*10^-61	-3.210*10^-01 -2.341*10^-01		-2.804*10^-01***	-1.664*10^+01	4.287*10^-62	-3.238*10^-01 -2.370*10^-01		-2.781*10^-01***	-1.649*10^+01	4.869*10^-61	-3.215*10^-01 -2.346*10^-01
	Constant	4.967***	2.351*10^+01	5.986*10^-122	4.423 5.512		-2.664***	-5.477	4.34*10^-08	-3.917 -1.411		1.257*10^+01***	-6.394	1.62*10^-10	7.504 1.763*10^+01		4.961*10^+01***	-6.88	6.008*10^-12	3.103*10^+01 6.818*10^+01		3.844*10^+01***	-5.077	3.84*10^-07	1.893*10^+01 5.794*10^+01
	Observations	123210					123210					123210					123210					123210
	Degrees of Freedom	39					47					55					63					70
	R-squared	0.462					0.466					0.468					0.47					0.47

## Sheet: Supplementary Data 9
Regression output testing a logged lifetime CO2 variable and additional climate formulations for all forest groups using observations of naturally regenerated stands aged 1 to 100
Note: Table presents results of two-sided t tests of significance using all matched data from Supplementary Data 1-2: control 1968-90 and treatment 2000-18. ***p<0.01, **p<0.05 & *p<0.10.
	All Forest Groups	Natural Log of Volume per Hectare
		Model 1					Model 2					Model 3					Model 4					Model 5
	Variables	Coefficient	T-score	P-Value	99% CI		Coefficient	T-score	P-Value	99% CI		Coefficient	T-score	P-Value	99% CI		Coefficient	T-score	P-Value	99% CI		Coefficient	T-score	P-Value	99% CI
	Natural Log of Lifetime CO2	1.170***	1.902*10^+02	0	1.154 1.186		1.150***	2.075*10^+02	0	1.136 1.164		1.130***	1.664*10^+02	0	1.112 1.147		1.150***	2.024*10^+02	0	1.136 1.165		1.134***	1.538*10^+02	0	1.115 1.153
	1/Age	4.240***	7.405*10^+01	0	4.092 4.387		4.157***	7.364*10^+01	0	4.012 4.302		4.047***	6.806*10^+01	0	3.894 4.200		4.146***	7.315*10^+01	0	4.000 4.292		4.091***	6.806*10^+01	0	3.936 4.246
	Mean Spring Temperature	1.776*10^-01***	-7.028	2.113*10^-12	1.125*10^-01 2.428*10^-01		1.223*10^-01***	-5.077	3.84*10^-07	6.024*10^-02 1.843*10^-01		1.137*10^-01***	-4.679	2.89*10^-06	5.109*10^-02 1.762*10^-01		1.328*10^-01***	-5.517	3.46*10^-08	7.079*10^-02 1.948*10^-01		1.435*10^-01***	-5.623	1.88*10^-08	7.777*10^-02 2.092*10^-01
	Mean Spring Temperature Squared	-1.087*10^-02***	-4.014	5.98*10^-05	-1.785*10^-02 -3.894*10^-03		-4.921*10^-04	-1.886*10^-01	8.504*10^-01	-7.213*10^-03 6.229*10^-03		-8.908*10^-04	-3.412*10^-01	7.330*10^-01	-7.616*10^-03 5.834*10^-03		-1.790*10^-03	-6.869*10^-01	4.922*10^-01	-8.502*10^-03 4.922*10^-03		-8.325*10^-03***	-3.053	2.263*10^-03	-1.535*10^-02 -1.302*10^-03
	Mean Spring Temperature Cubed	2.672*10^-04***	-3.217	1.296*10^-03	5.33*10^-05 4.812*10^-04		6.38*10^-05	7.831*10^-01	4.336*10^-01	-1.461*10^-04 2.737*10^-04		1.03*10^-05	1.263*10^-01	8.995*10^-01	-1.995*10^-04 2.201*10^-04		2.60*10^-05	3.197*10^-01	7.492*10^-01	-1.837*10^-04 2.358*10^-04		1.879*10^-04**	-2.228	2.586*10^-02	-2.93*10^-05 4.051*10^-04
	Mean Summer Temperature	-6.593*10^-01**	-2.38	1.731*10^-02	-1.373 5.424*10^-02		-5.461*10^-01**	-1.98	4.774*10^-02	-1.257 1.644*10^-01		-2.473*10^-01	-9.021*10^-01	3.670*10^-01	-9.533*10^-01 4.588*10^-01		-3.745*10^-01	-1.341	1.799*10^-01	-1.094 3.448*10^-01		-9.496*10^-01***	-3.29	1.003*10^-03	-1.693 -2.060*10^-01
	Mean Summer Temperature Squared	3.778*10^-02***	-2.968	2.993*10^-03	4.997*10^-03 7.056*10^-02		3.479*10^-02***	-2.744	6.077*10^-03	2.127*10^-03 6.745*10^-02		2.028*10^-02	-1.611	1.073*10^-01	-1.215*10^-02 5.272*10^-02		2.509*10^-02*	-1.941	5.222*10^-02	-8.200*10^-03 5.837*10^-02		5.274*10^-02***	-3.983	6.81*10^-05	1.863*10^-02 8.684*10^-02
	Mean Summer Temperature Cubed	-7.031*10^-04***	-3.66	2.527*10^-04	-1.198*10^-03 -2.082*10^-04		-7.297*10^-04***	-3.82	1.333*10^-04	-1.222*10^-03 -2.377*10^-04		-5.099*10^-04***	-2.686	7.236*10^-03	-9.990*10^-04 -2.09*10^-05		-5.674*10^-04***	-2.89	3.859*10^-03	-1.073*10^-03 -6.16*10^-05		-9.494*10^-04***	-4.753	2.00*10^-06	-1.464*10^-03 -4.349*10^-04
	Mean Fall Temperature	-8.064*10^-01***	-1.674*10^+01	8.418*10^-63	-9.306*10^-01 -6.823*10^-01		-8.575*10^-01***	-1.833*10^+01	6.380*10^-75	-9.780*10^-01 -7.370*10^-01		-8.749*10^-01***	-1.863*10^+01	2.367*10^-77	-9.959*10^-01 -7.539*10^-01		-9.022*10^-01***	-1.932*10^+01	5.195*10^-83	-1.023 -7.819*10^-01		-6.734*10^-01***	-1.308*10^+01	4.287*10^-39	-8.059*10^-01 -5.408*10^-01
	Mean Fall Temperature Squared	6.201*10^-02***	1.413*10^+01	2.784*10^-45	5.070*10^-02 7.332*10^-02		6.479*10^-02***	1.512*10^+01	1.269*10^-51	5.375*10^-02 7.582*10^-02		6.765*10^-02***	1.572*10^+01	1.217*10^-55	5.656*10^-02 7.873*10^-02		7.085*10^-02***	1.662*10^+01	5.674*10^-62	5.987*10^-02 8.183*10^-02		4.691*10^-02***	-9.706	2.896*10^-22	3.446*10^-02 5.936*10^-02
	Mean Fall Temperature Cubed	-1.381*10^-03***	-1.185*10^+01	2.246*10^-32	-1.682*10^-03 -1.081*10^-03		-1.573*10^-03***	-1.384*10^+01	1.524*10^-43	-1.865*10^-03 -1.280*10^-03		-1.574*10^-03***	-1.366*10^+01	1.773*10^-42	-1.871*10^-03 -1.278*10^-03		-1.684*10^-03***	-1.485*10^+01	7.845*10^-50	-1.976*10^-03 -1.392*10^-03		-9.392*10^-04***	-7.237	4.610*10^-13	-1.274*10^-03 -6.049*10^-04
	Mean Winter Temperature	-1.135*10^-01***	-1.200*10^+01	3.721*10^-33	-1.379*10^-01 -8.916*10^-02		-8.315*10^-02***	-1.036*10^+01	3.886*10^-25	-1.038*10^-01 -6.248*10^-02		-9.925*10^-02***	-1.250*10^+01	7.964*10^-36	-1.197*10^-01 -7.879*10^-02		-9.894*10^-02***	-1.245*10^+01	1.467*10^-35	-1.194*10^-01 -7.847*10^-02		-1.149*10^-01***	-1.215*10^+01	6.091*10^-34	-1.393*10^-01 -9.056*10^-02
	Mean Winter Temperature Squared	-3.524*10^-03***	-8.917	4.865*10^-19	-4.542*10^-03 -2.506*10^-03		-1.416*10^-03***	-3.878	1.054*10^-04	-2.357*10^-03 -4.756*10^-04		-2.069*10^-03***	-5.426	5.77*10^-08	-3.051*10^-03 -1.087*10^-03		-1.484*10^-03***	-4.061	4.88*10^-05	-2.426*10^-03 -5.430*10^-04		-4.923*10^-03***	-1.168*10^+01	1.643*10^-31	-6.009*10^-03 -3.838*10^-03
	Mean Winter Temperature Cubed	3.552*10^-04***	1.235*10^+01	5.312*10^-35	2.811*10^-04 4.292*10^-04		4.068*10^-04***	1.484*10^+01	8.342*10^-50	3.362*10^-04 4.774*10^-04		4.105*10^-04***	1.476*10^+01	2.948*10^-49	3.389*10^-04 4.822*10^-04		4.390*10^-04***	1.607*10^+01	4.395*10^-58	3.687*10^-04 5.094*10^-04		2.877*10^-04***	-9.714	2.680*10^-22	2.114*10^-04 3.640*10^-04
	Mean Spring Precipitation	6.786*10^-03	-1.614	1.065*10^-01	-4.044*10^-03 1.762*10^-02		1.806*10^-03	4.387*10^-01	6.609*10^-01	-8.799*10^-03 1.241*10^-02		-6.729*10^-04	-1.665*10^-01	8.678*10^-01	-1.109*10^-02 9.739*10^-03		1.908*10^-04	4.696*10^-02	9.625*10^-01	-1.027*10^-02 1.065*10^-02		2.477*10^-03	5.844*10^-01	5.590*10^-01	-8.442*10^-03 1.340*10^-02
	Mean Spring Precipitation Squared	-1.832*10^-04***	-4.277	1.89*10^-05	-2.935*10^-04 -7.29*10^-05		-2.065*10^-04***	-4.894	9.90*10^-07	-3.152*10^-04 -9.78*10^-05		-1.839*10^-04***	-4.441	8.96*10^-06	-2.906*10^-04 -7.72*10^-05		-1.891*10^-04***	-4.552	5.31*10^-06	-2.961*10^-04 -8.21*10^-05		-1.468*10^-04***	-3.406	6.588*10^-04	-2.579*10^-04 -3.58*10^-05
	Mean Spring Precipitation Cubed	7.31*10^-07***	-5.062	4.16*10^-07	3.59*10^-07 1.10*10^-06		9.28*10^-07***	-6.515	7.29*10^-11	5.61*10^-07 1.29*10^-06		8.70*10^-07***	-6.22	5.00*10^-10	5.10*10^-07 1.23*10^-06		8.80*10^-07***	-6.276	3.49*10^-10	5.19*10^-07 1.24*10^-06		6.33*10^-07***	-4.369	1.25*10^-05	2.60*10^-07 1.01*10^-06
	Mean Summer Precipitation	2.228*10^-02***	-6.573	4.950*10^-11	1.355*10^-02 3.101*10^-02		2.602*10^-02***	-7.865	3.732*10^-15	1.750*10^-02 3.454*10^-02		2.566*10^-02***	-7.725	1.127*10^-14	1.711*10^-02 3.422*10^-02		2.387*10^-02***	-7.219	5.267*10^-13	1.535*10^-02 3.239*10^-02		2.896*10^-02***	-8.275	1.294*10^-16	1.995*10^-02 3.798*10^-02
	Mean Summer Precipitation Squared	-1.645*10^-04***	-6.822	9.000*10^-12	-2.267*10^-04 -1.024*10^-04		-1.732*10^-04***	-7.298	2.931*10^-13	-2.343*10^-04 -1.121*10^-04		-1.644*10^-04***	-6.917	4.634*10^-12	-2.257*10^-04 -1.032*10^-04		-1.532*10^-04***	-6.469	9.89*10^-11	-2.142*10^-04 -9.22*10^-05		-2.135*10^-04***	-8.519	1.630*10^-17	-2.780*10^-04 -1.489*10^-04
	Mean Summer Precipitation Cubed	3.31*10^-07***	-5.961	2.51*10^-09	1.88*10^-07 4.74*10^-07		3.15*10^-07***	-5.743	9.33*10^-09	1.74*10^-07 4.56*10^-07		2.86*10^-07***	-5.219	1.80*10^-07	1.45*10^-07 4.27*10^-07		2.64*10^-07***	-4.829	1.37*10^-06	1.23*10^-07 4.05*10^-07		4.41*10^-07***	-7.646	2.085*10^-14	2.93*10^-07 5.90*10^-07
	Mean Fall Precipitation	-5.769*10^-02***	-1.132*10^+01	1.082*10^-29	-7.081*10^-02 -4.456*10^-02		-4.896*10^-02***	-9.815	9.921*10^-23	-6.181*10^-02 -3.611*10^-02		-4.655*10^-02***	-9.339	9.875*10^-21	-5.938*10^-02 -3.371*10^-02		-4.774*10^-02***	-9.582	9.715*10^-22	-6.058*10^-02 -3.491*10^-02		-5.497*10^-02***	-1.077*10^+01	4.900*10^-27	-6.812*10^-02 -4.182*10^-02
	Mean Fall Precipitation Squared	6.276*10^-04***	1.068*10^+01	1.344*10^-26	4.762*10^-04 7.790*10^-04		5.778*10^-04***	1.001*10^+01	1.420*10^-23	4.291*10^-04 7.265*10^-04		5.387*10^-04***	-9.327	1.107*10^-20	3.899*10^-04 6.875*10^-04		5.567*10^-04***	-9.646	5.188*10^-22	4.080*10^-04 7.053*10^-04		5.949*10^-04***	1.011*10^+01	5.220*10^-24	4.433*10^-04 7.465*10^-04
	Mean Fall Precipitation Cubed	-2.25*10^-06***	-1.002*10^+01	1.211*10^-23	-2.83*10^-06 -1.67*10^-06		-2.15*10^-06***	-9.697	3.169*10^-22	-2.72*10^-06 -1.58*10^-06		-1.94*10^-06***	-8.738	2.400*10^-18	-2.51*10^-06 -1.37*10^-06		-2.02*10^-06***	-9.121	7.540*10^-20	-2.59*10^-06 -1.45*10^-06		-2.13*10^-06***	-9.459	3.170*10^-21	-2.71*10^-06 -1.55*10^-06
	Mean Winter Precipitation	-2.682*10^-04	-1.505*10^-01	8.803*10^-01	-4.858*10^-03 4.321*10^-03		-6.148*10^-03***	-3.657	2.551*10^-04	-1.048*10^-02 -1.818*10^-03		-6.546*10^-03***	-3.893	9.91*10^-05	-1.088*10^-02 -2.215*10^-03		-6.477*10^-03***	-3.852	1.174*10^-04	-1.081*10^-02 -2.145*10^-03		-1.289*10^-04	-7.236*10^-02	9.423*10^-01	-4.718*10^-03 4.460*10^-03
	Mean Winter Precipitation Squared	1.126*10^-04***	-5.626	1.85*10^-08	6.10*10^-05 1.641*10^-04		1.573*10^-04***	-8.17	3.115*10^-16	1.077*10^-04 2.069*10^-04		1.607*10^-04***	-8.361	6.303*10^-17	1.112*10^-04 2.102*10^-04		1.615*10^-04***	-8.392	4.813*10^-17	1.119*10^-04 2.110*10^-04		1.076*10^-04***	-5.376	7.65*10^-08	5.60*10^-05 1.591*10^-04
	Mean Winter Precipitation Cubed	-4.89*10^-07***	-6.403	1.53*10^-10	-6.85*10^-07 -2.92*10^-07		-6.50*10^-07***	-8.746	2.232*10^-18	-8.42*10^-07 -4.59*10^-07		-6.61*10^-07***	-8.91	5.185*10^-19	-8.52*10^-07 -4.70*10^-07		-6.68*10^-07***	-8.995	2.389*10^-19	-8.59*10^-07 -4.77*10^-07		-4.58*10^-07***	-5.992	2.08*10^-09	-6.54*10^-07 -2.61*10^-07
	Site Class 1	2.306*10^-01*	-1.88	6.008*10^-02	-8.533*10^-02 5.466*10^-01		2.222*10^-01*	-1.807	7.069*10^-02	-9.448*10^-02 5.389*10^-01		2.313*10^-01*	-1.88	6.010*10^-02	-8.559*10^-02 5.482*10^-01		2.344*10^-01*	-1.905	5.676*10^-02	-8.252*10^-02 5.513*10^-01		2.286*10^-01*	-1.864	6.231*10^-02	-8.727*10^-02 5.444*10^-01
	Site Class 2	6.912*10^-01***	2.280*10^+01	8.469*10^-115	6.131*10^-01 7.693*10^-01		7.013*10^-01***	2.308*10^+01	1.378*10^-117	6.231*10^-01 7.796*10^-01		7.061*10^-01***	2.323*10^+01	4.331*10^-119	6.278*10^-01 7.845*10^-01		7.048*10^-01***	2.318*10^+01	1.308*10^-118	6.264*10^-01 7.831*10^-01		6.932*10^-01***	2.287*10^+01	1.535*10^-115	6.152*10^-01 7.713*10^-01
	Site Class 3	6.176*10^-01***	5.327*10^+01	0	5.877*10^-01 6.475*10^-01		6.214*10^-01***	5.352*10^+01	0	5.915*10^-01 6.514*10^-01		6.256*10^-01***	5.397*10^+01	0	5.958*10^-01 6.555*10^-01		6.253*10^-01***	5.392*10^+01	0	5.954*10^-01 6.551*10^-01		6.173*10^-01***	5.327*10^+01	0	5.875*10^-01 6.472*10^-01
	Site Class 4	5.006*10^-01***	7.806*10^+01	0	4.841*10^-01 5.171*10^-01		5.050*10^-01***	7.875*10^+01	0	4.885*10^-01 5.215*10^-01		5.077*10^-01***	7.942*10^+01	0	4.912*10^-01 5.241*10^-01		5.072*10^-01***	7.931*10^+01	0	4.907*10^-01 5.236*10^-01		5.010*10^-01***	7.815*10^+01	0	4.845*10^-01 5.175*10^-01
	Site Class 5	2.894*10^-01***	5.466*10^+01	0	2.758*10^-01 3.031*10^-01		2.920*10^-01***	5.509*10^+01	0	2.784*10^-01 3.057*10^-01		2.923*10^-01***	5.524*10^+01	0	2.787*10^-01 3.059*10^-01		2.920*10^-01***	5.516*10^+01	0	2.783*10^-01 3.056*10^-01		2.894*10^-01***	5.467*10^+01	0	2.758*10^-01 3.031*10^-01
	Site Class 6	-	-	-	-		-	-	-	-		-	-	-	-		-	-	-	-		-	-	-	-
	Elevation	-8.30*10^-06	-1.545	1.225*10^-01	-2.21*10^-05 5.54*10^-06		-6.39*10^-06	-1.201	2.298*10^-01	-2.01*10^-05 7.31*10^-06		8.77*10^-06*	-1.714	8.646*10^-02	-4.41*10^-06 2.20*10^-05		5.61*10^-06	-1.103	2.699*10^-01	-7.49*10^-06 1.87*10^-05		-1.24*10^-06	-2.281*10^-01	8.196*10^-01	-1.52*10^-05 1.27*10^-05
	Slope	1.251*10^-03***	-6.24	4.38*10^-10	7.345*10^-04 1.767*10^-03		8.788*10^-04***	-4.399	1.09*10^-05	3.642*10^-04 1.393*10^-03		9.775*10^-04***	-4.9	9.60*10^-07	4.636*10^-04 1.491*10^-03		9.379*10^-04***	-4.7	2.61*10^-06	4.238*10^-04 1.452*10^-03		1.311*10^-03***	-6.539	6.24*10^-11	7.945*10^-04 1.827*10^-03
	Disturbances	9.697*10^-03	-1.331	1.833*10^-01	-9.075*10^-03 2.847*10^-02		8.215*10^-03	-1.126	2.603*10^-01	-1.058*10^-02 2.701*10^-02		1.102*10^-02	-1.509	1.312*10^-01	-7.784*10^-03 2.982*10^-02		1.120*10^-02	-1.534	1.250*10^-01	-7.605*10^-03 3.000*10^-02		9.558*10^-03	-1.312	1.895*10^-01	-9.207*10^-03 2.832*10^-02
	Xeric Physiography	-2.083*10^-01***	-1.981*10^+01	3.540*10^-87	-2.354*10^-01 -1.812*10^-01		-2.062*10^-01***	-1.957*10^+01	3.773*10^-85	-2.334*10^-01 -1.791*10^-01		-2.063*10^-01***	-1.959*10^+01	2.722*10^-85	-2.335*10^-01 -1.792*10^-01		-2.065*10^-01***	-1.960*10^+01	2.233*10^-85	-2.336*10^-01 -1.793*10^-01		-2.088*10^-01***	-1.986*10^+01	1.258*10^-87	-2.359*10^-01 -1.817*10^-01
	Hydric Physiography	-1.847*10^-01***	-2.108*10^+01	1.899*10^-98	-2.073*10^-01 -1.621*10^-01		-1.834*10^-01***	-2.091*10^+01	6.848*10^-97	-2.060*10^-01 -1.608*10^-01		-1.844*10^-01***	-2.102*10^+01	6.065*10^-98	-2.070*10^-01 -1.618*10^-01		-1.840*10^-01***	-2.097*10^+01	1.855*10^-97	-2.066*10^-01 -1.614*10^-01		-1.866*10^-01***	-2.129*10^+01	2.149*10^-100	-2.091*10^-01 -1.640*10^-01
	Mesic Physiography	-	-	-	-		-	-	-	-		-	-	-	-		-	-	-	-		-	-	-	-
	North-facing Aspect	1.769*10^-02***	-3.315	9.178*10^-04	3.942*10^-03 3.143*10^-02		1.839*10^-02***	-3.439	5.833*10^-04	4.618*10^-03 3.217*10^-02		1.794*10^-02***	-3.352	8.021*10^-04	4.154*10^-03 3.172*10^-02		1.856*10^-02***	-3.468	5.237*10^-04	4.776*10^-03 3.234*10^-02		1.638*10^-02***	-3.069	2.148*10^-03	2.632*10^-03 3.012*10^-02
	Null Aspect	-4.044*10^-02***	-6.133	8.67*10^-10	-5.743*10^-02 -2.346*10^-02		-5.124*10^-02***	-7.787	6.908*10^-15	-6.819*10^-02 -3.429*10^-02		-5.015*10^-02***	-7.622	2.521*10^-14	-6.710*10^-02 -3.320*10^-02		-5.074*10^-02***	-7.71	1.272*10^-14	-6.769*10^-02 -3.379*10^-02		-3.764*10^-02***	-5.702	1.19*10^-08	-5.464*10^-02 -2.064*10^-02
	South-facing Aspect	-	-	-	-		-	-	-	-		-	-	-	-		-	-	-	-		-	-	-	-
	Public 0 v Private 1 Ownership	-3.704*10^-02***	-6.744	1.552*10^-11	-5.119*10^-02 -2.289*10^-02		-3.983*10^-02***	-7.249	4.237*10^-13	-5.398*10^-02 -2.567*10^-02		-3.515*10^-02***	-6.39	1.66*10^-10	-4.931*10^-02 -2.098*10^-02		-3.679*10^-02***	-6.699	2.110*10^-11	-5.094*10^-02 -2.264*10^-02		-3.464*10^-02***	-6.299	3.00*10^-10	-4.881*10^-02 -2.048*10^-02
	Latitude	-5.629*10^-02***	-1.054*10^+01	5.508*10^-26	-7.004*10^-02 -4.254*10^-02		-6.829*10^-02***	-1.335*10^+01	1.257*10^-40	-8.147*10^-02 -5.512*10^-02		-6.096*10^-02***	-1.198*10^+01	4.772*10^-33	-7.407*10^-02 -4.785*10^-02		-5.771*10^-02***	-1.142*10^+01	3.418*10^-30	-7.073*10^-02 -4.469*10^-02		-5.588*10^-02***	-1.017*10^+01	2.815*10^-24	-7.004*10^-02 -4.173*10^-02
	Longitude	-9.013*10^-03***	-7.364	1.802*10^-13	-1.217*10^-02 -5.860*10^-03		1.935*10^-03*	-1.739	8.211*10^-02	-9.319*10^-04 4.802*10^-03		2.916*10^-03***	-2.605	9.197*10^-03	3.23*10^-05 5.799*10^-03		2.323*10^-03**	-2.061	3.932*10^-02	-5.805*10^-04 5.227*10^-03		-7.272*10^-03***	-5.875	4.24*10^-09	-1.046*10^-02 -4.084*10^-03
	Stocking Condition 1	6.798*10^-01***	4.383*10^+01	0	6.398*10^-01 7.197*10^-01		6.846*10^-01***	4.411*10^+01	0	6.446*10^-01 7.245*10^-01		6.858*10^-01***	4.416*10^+01	0	6.458*10^-01 7.258*10^-01		6.867*10^-01***	4.421*10^+01	0	6.467*10^-01 7.267*10^-01		6.773*10^-01***	4.367*10^+01	0	6.374*10^-01 7.173*10^-01
	Stocking Condition 2	6.699*10^-01***	4.783*10^+01	0	6.338*10^-01 7.060*10^-01		6.775*10^-01***	4.836*10^+01	0	6.414*10^-01 7.136*10^-01		6.787*10^-01***	4.842*10^+01	0	6.426*10^-01 7.148*10^-01		6.785*10^-01***	4.839*10^+01	0	6.424*10^-01 7.147*10^-01		6.687*10^-01***	4.775*10^+01	0	6.326*10^-01 7.048*10^-01
	Stocking Condition 3	4.331*10^-01***	3.135*10^+01	7.467*10^-215	3.975*10^-01 4.687*10^-01		4.387*10^-01***	3.173*10^+01	4.116*10^-220	4.031*10^-01 4.743*10^-01		4.406*10^-01***	3.185*10^+01	9.506*10^-222	4.049*10^-01 4.762*10^-01		4.400*10^-01***	3.181*10^+01	3.865*10^-221	4.044*10^-01 4.757*10^-01		4.322*10^-01***	3.128*10^+01	6.202*10^-214	3.966*10^-01 4.678*10^-01
	Stocking Condition 4	5.708*10^-02***	-4.014	5.98*10^-05	2.045*10^-02 9.371*10^-02		5.795*10^-02***	-4.071	4.68*10^-05	2.129*10^-02 9.462*10^-02		6.147*10^-02***	-4.316	1.59*10^-05	2.479*10^-02 9.816*10^-02		6.062*10^-02***	-4.256	2.08*10^-05	2.393*10^-02 9.731*10^-02		5.624*10^-02***	-3.954	7.70*10^-05	1.960*10^-02 9.288*10^-02
	Stocking Condition 5	-	-	-	-		-	-	-	-		-	-	-	-		-	-	-	-		-	-	-	-
	Pre 0 v Post 1 Time Dummy	-8.810*10^-02***	-1.231*10^+01	8.597*10^-35	-1.065*10^-01 -6.966*10^-02		-8.310*10^-02***	-1.364*10^+01	2.496*10^-42	-9.879*10^-02 -6.741*10^-02		-8.843*10^-02***	-1.550*10^+01	3.623*10^-54	-1.031*10^-01 -7.374*10^-02		-8.866*10^-02***	-1.551*10^+01	3.571*10^-54	-1.034*10^-01 -7.393*10^-02		-8.942*10^-02***	-1.249*10^+01	8.547*10^-36	-1.079*10^-01 -7.099*10^-02
	Mean Growing Season Months	2.093*10^-02***	-2.831	4.641*10^-03	1.886*10^-03 3.998*10^-02																	1.294*10^-02*	-1.733	8.312*10^-02	-6.294*10^-03 3.217*10^-02
	Mean Max Vapor Pressure Deficit Spring	-1.523*10^-02***	-3.157	1.594*10^-03	-2.766*10^-02 -2.804*10^-03																	-1.197*10^-02**	-2.471	1.347*10^-02	-2.444*10^-02 5.068*10^-04
	Mean Max Vapor Pressure Deficit Summer	-1.068*10^-01***	-1.624*10^+01	2.873*10^-59	-1.238*10^-01 -8.989*10^-02																	-1.136*10^-01***	-1.708*10^+01	2.445*10^-65	-1.307*10^-01 -9.644*10^-02
	Mean Max Vapor Pressure Deficit Fall	1.261*10^-01***	1.032*10^+01	6.090*10^-25	9.465*10^-02 1.576*10^-01																	1.419*10^-01***	1.149*10^+01	1.587*10^-30	1.101*10^-01 1.738*10^-01
	Mean Max Vapor Pressure Deficit Winter	3.682*10^-01***	1.046*10^+01	1.396*10^-25	2.775*10^-01 4.589*10^-01																	3.744*10^-01***	1.063*10^+01	2.124*10^-26	2.837*10^-01 4.651*10^-01
	Mean Min Vapor Pressure Deficit Spring	8.561*10^-02***	-3.912	9.15*10^-05	2.924*10^-02 1.420*10^-01																	6.729*10^-02***	-3.034	2.413*10^-03	1.016*10^-02 1.244*10^-01
	Mean Min Vapor Pressure Deficit Summer	-3.142*10^-01***	-8.363	6.185*10^-17	-4.109*10^-01 -2.174*10^-01																	-2.813*10^-01***	-7.354	1.929*10^-13	-3.798*10^-01 -1.828*10^-01
	Mean Min Vapor Pressure Deficit Fall
	Mean Min Vapor Pressure Deficit Winter						-3.998*10^-02***	-1.093*10^+01	8.499*10^-28	-4.940*10^-02 -3.056*10^-02
	Mean Yearly Max Vapor Pressure Deficit						9.963*10^-02***	-7.371	1.708*10^-13	6.481*10^-02 1.344*10^-01
	Mean Yearly Min Vapor Pressure Deficit											3.132*10^-04***	-5.373	7.74*10^-08	1.631*10^-04 4.633*10^-04							5.077*10^-04***	-8.451	2.931*10^-17	3.530*10^-04 6.625*10^-04
	Months with Mean Temp Above 30C																2.506*10^-04	3.813*10^-01	7.030*10^-01	-1.442*10^-03 1.943*10^-03
	Months with Mean Temp Above 35C																					7.717*10^-02***	-4.824	1.41*10^-06	3.597*10^-02 1.184*10^-01
	White/Red/Jack Pine
	Spruce/Fir	-5.501*10^-01***	-2.927*10^+01	1.242*10^-187	-5.985*10^-01 -5.016*10^-01		-5.623*10^-01***	-2.985*10^+01	4.101*10^-195	-6.108*10^-01 -5.137*10^-01		-5.602*10^-01***	-2.973*10^+01	1.526*10^-193	-6.087*10^-01 -5.116*10^-01		-5.607*10^-01***	-2.975*10^+01	7.788*10^-194	-6.092*10^-01 -5.121*10^-01		-5.488*10^-01***	-2.921*10^+01	6.273*10^-187	-5.972*10^-01 -5.004*10^-01
	Slash/Longleaf Pine	-1.861*10^-01***	-8.597	8.250*10^-18	-2.418*10^-01 -1.303*10^-01		-2.092*10^-01***	-9.663	4.427*10^-22	-2.649*10^-01 -1.534*10^-01		-1.970*10^-01***	-9.1	9.204*10^-20	-2.528*10^-01 -1.412*10^-01		-1.997*10^-01***	-9.225	2.891*10^-20	-2.555*10^-01 -1.440*10^-01		-1.859*10^-01***	-8.588	8.926*10^-18	-2.417*10^-01 -1.302*10^-01
	Loblolly/Shortleaf Pine	-6.633*10^-02***	-3.698	2.174*10^-04	-1.125*10^-01 -2.013*10^-02		-6.689*10^-02***	-3.721	1.983*10^-04	-1.132*10^-01 -2.059*10^-02		-5.757*10^-02***	-3.197	1.388*10^-03	-1.040*10^-01 -1.119*10^-02		-6.269*10^-02***	-3.486	4.912*10^-04	-1.090*10^-01 -1.636*10^-02		-5.956*10^-02***	-3.317	9.098*10^-04	-1.058*10^-01 -1.331*10^-02
	Oak/Pine	-2.015*10^-01***	-1.100*10^+01	3.906*10^-28	-2.487*10^-01 -1.543*10^-01		-2.041*10^-01***	-1.112*10^+01	1.027*10^-28	-2.514*10^-01 -1.569*10^-01		-1.986*10^-01***	-1.081*10^+01	3.128*10^-27	-2.460*10^-01 -1.513*10^-01		-2.015*10^-01***	-1.097*10^+01	5.709*10^-28	-2.488*10^-01 -1.541*10^-01		-1.984*10^-01***	-1.083*10^+01	2.621*10^-27	-2.456*10^-01 -1.512*10^-01
	Oak/Hickory	-2.284*10^-01***	-1.379*10^+01	3.291*10^-43	-2.710*10^-01 -1.857*10^-01		-2.317*10^-01***	-1.396*10^+01	2.933*10^-44	-2.745*10^-01 -1.890*10^-01		-2.267*10^-01***	-1.365*10^+01	2.154*10^-42	-2.695*10^-01 -1.840*10^-01		-2.290*10^-01***	-1.379*10^+01	3.215*10^-43	-2.718*10^-01 -1.862*10^-01		-2.248*10^-01***	-1.357*10^+01	6.503*10^-42	-2.674*10^-01 -1.821*10^-01
	Oak/Gum/Cypress	6.056*10^-02***	-3.175	1.501*10^-03	1.142*10^-02 1.097*10^-01		6.105*10^-02***	-3.193	1.409*10^-03	1.180*10^-02 1.103*10^-01		5.963*10^-02***	-3.117	1.828*10^-03	1.035*10^-02 1.089*10^-01		6.324*10^-02***	-3.307	9.422*10^-04	1.399*10^-02 1.125*10^-01		5.326*10^-02***	-2.791	5.263*10^-03	4.097*10^-03 1.024*10^-01
	Maple/Beech/Birch	-8.967*10^-02***	-5.058	4.24*10^-07	-1.353*10^-01 -4.401*10^-02		-1.046*10^-01***	-5.889	3.89*10^-09	-1.503*10^-01 -5.883*10^-02		-9.519*10^-02***	-5.361	8.27*10^-08	-1.409*10^-01 -4.946*10^-02		-9.630*10^-02***	-5.424	5.85*10^-08	-1.420*10^-01 -5.056*10^-02		-8.812*10^-02***	-4.972	6.64*10^-07	-1.338*10^-01 -4.247*10^-02
	Elm/Ash/Cottonwood	-1.158*10^-01***	-7.021	2.215*10^-12	-1.583*10^-01 -7.332*10^-02		-1.201*10^-01***	-7.268	3.674*10^-13	-1.627*10^-01 -7.754*10^-02		-1.135*10^-01***	-6.862	6.844*10^-12	-1.561*10^-01 -7.087*10^-02		-1.154*10^-01***	-6.976	3.057*10^-12	-1.579*10^-01 -7.276*10^-02		-1.127*10^-01***	-6.833	8.357*10^-12	-1.552*10^-01 -7.021*10^-02
	Aspen/Birch	-2.807*10^-01***	-1.717*10^+01	5.657*10^-66	-3.228*10^-01 -2.386*10^-01		-2.938*10^-01***	-1.794*10^+01	6.821*10^-72	-3.360*10^-01 -2.516*10^-01		-2.976*10^-01***	-1.815*10^+01	1.587*10^-73	-3.398*10^-01 -2.554*10^-01		-2.938*10^-01***	-1.793*10^+01	8.132*10^-72	-3.360*10^-01 -2.516*10^-01		-2.848*10^-01***	-1.741*10^+01	8.240*10^-68	-3.270*10^-01 -2.427*10^-01
	Constant	1.482	7.579*10^-01	4.485*10^-01	-3.554 6.517		2.398	-1.237	2.162*10^-01	-2.597 7.392		4.003*10^-02	2.090*10^-02	9.833*10^-01	-4.893 4.973		7.612*10^-01	3.900*10^-01	6.965*10^-01	-4.266 5.788		3.049	-1.527	1.269*10^-01	-2.096 8.193
	Observations	123210					123210					123210					123210					123210
	Degrees of Freedom	63					57					56					56					65
	R-squared	0.501					0.499					0.498					0.498					0.502

## Sheet: Supplementary Data 10
Regression output testing a linear lifetime CO2 variable and additional climate formulations for all forest groups using observations of naturally regenerated stands aged 1 to 100
Note: Table presents results of two-sided t tests of significance using all matched data from Supplementary Data 1-2: control 1968-90 and treatment 2000-18. ***p<0.01, **p<0.05 & *p<0.10.
	All Forest Groups	Natural Log of Volume per Hectare
		Model 1					Model 2					Model 3					Model 4					Model 5
	Variables	Coefficient	T-score	P-Value	99% CI		Coefficient	T-score	P-Value	99% CI		Coefficient	T-score	P-Value	99% CI		Coefficient	T-score	P-Value	99% CI		Coefficient	T-score	P-Value	99% CI
	Lifetime CO2	7.330*10^-05***	1.645*10^+02	0	7.22*10^-05 7.44*10^-05		7.270*10^-05***	1.837*10^+02	0	7.16*10^-05 7.37*10^-05		6.940*10^-05***	1.389*10^+02	0	6.81*10^-05 7.07*10^-05		7.230*10^-05***	1.781*10^+02	0	7.13*10^-05 7.34*10^-05		6.870*10^-05***	1.242*10^+02	0	6.72*10^-05 7.01*10^-05
	1/Age	-7.794*10^-01***	-1.798*10^+01	3.164*10^-72	-8.910*10^-01 -6.678*10^-01		-7.775*10^-01***	-1.794*10^+01	7.305*10^-72	-8.891*10^-01 -6.659*10^-01		-8.396*10^-01***	-1.928*10^+01	9.866*10^-83	-9.517*10^-01 -7.274*10^-01		-7.932*10^-01***	-1.829*10^+01	1.178*10^-74	-9.049*10^-01 -6.815*10^-01		-7.943*10^-01***	-1.822*10^+01	4.158*10^-74	-9.065*10^-01 -6.820*10^-01
	Mean Spring Temperature	-5.563*10^-02**	-2.14	3.239*10^-02	-1.226*10^-01 1.134*10^-02		-5.451*10^-02**	-2.203	2.757*10^-02	-1.182*10^-01 9.213*10^-03		-7.838*10^-02***	-3.149	1.641*10^-03	-1.425*10^-01 -1.426*10^-02		-4.738*10^-02*	-1.917	5.527*10^-02	-1.111*10^-01 1.629*10^-02		-1.045*10^-01***	-3.998	6.39*10^-05	-1.719*10^-01 -3.718*10^-02
	Mean Spring Temperature Squared	-5.983*10^-03**	-2.144	3.202*10^-02	-1.317*10^-02 1.204*10^-03		2.887*10^-03	-1.074	2.827*10^-01	-4.034*10^-03 9.808*10^-03		3.026*10^-03	-1.126	2.601*10^-01	-3.895*10^-03 9.946*10^-03		1.475*10^-03	5.496*10^-01	5.826*10^-01	-5.438*10^-03 8.388*10^-03		-1.582*10^-03	-5.638*10^-01	5.729*10^-01	-8.809*10^-03 5.646*10^-03
	Mean Spring Temperature Cubed	2.908*10^-04***	-3.398	6.792*10^-04	7.03*10^-05 5.112*10^-04		1.277*10^-04	-1.523	1.277*10^-01	-8.83*10^-05 3.437*10^-04		5.84*10^-05	6.966*10^-01	4.861*10^-01	-1.575*10^-04 2.742*10^-04		9.74*10^-05	-1.162	2.453*10^-01	-1.186*10^-04 3.133*10^-04		1.352*10^-04	-1.558	1.192*10^-01	-8.83*10^-05 3.588*10^-04
	Mean Summer Temperature	-1.188***	-4.164	3.13*10^-05	-1.922 -4.530*10^-01		-1.026***	-3.614	3.019*10^-04	-1.757 -2.946*10^-01		-5.975*10^-01**	-2.118	3.416*10^-02	-1.324 1.291*10^-01		-1.059***	-3.687	2.273*10^-04	-1.800 -3.192*10^-01		-1.807***	-6.085	1.17*10^-09	-2.572 -1.042
	Mean Summer Temperature Squared	7.208*10^-02***	-5.502	3.77*10^-08	3.833*10^-02 1.058*10^-01		6.750*10^-02***	-5.174	2.29*10^-07	3.390*10^-02 1.011*10^-01		4.790*10^-02***	-3.697	2.187*10^-04	1.452*10^-02 8.127*10^-02		6.824*10^-02***	-5.134	2.84*10^-07	3.400*10^-02 1.025*10^-01		1.027*10^-01***	-7.544	4.588*10^-14	6.765*10^-02 1.378*10^-01
	Mean Summer Temperature Cubed	-1.312*10^-03***	-6.637	3.216*10^-11	-1.822*10^-03 -8.031*10^-04		-1.339*10^-03***	-6.813	9.607*10^-12	-1.845*10^-03 -8.326*10^-04		-1.054*10^-03***	-5.398	6.75*10^-08	-1.557*10^-03 -5.512*10^-04		-1.351*10^-03***	-6.689	2.263*10^-11	-1.871*10^-03 -8.304*10^-04		-1.806*10^-03***	-8.793	1.472*10^-18	-2.335*10^-03 -1.277*10^-03
	Mean Fall Temperature	-5.792*10^-01***	-1.165*10^+01	2.437*10^-31	-7.073*10^-01 -4.511*10^-01		-6.452*10^-01***	-1.339*10^+01	7.292*10^-41	-7.693*10^-01 -5.211*10^-01		-6.438*10^-01***	-1.334*10^+01	1.468*10^-40	-7.681*10^-01 -5.195*10^-01		-6.887*10^-01***	-1.432*10^+01	1.714*10^-46	-8.126*10^-01 -5.649*10^-01		-3.418*10^-01***	-6.464	1.03*10^-10	-4.780*10^-01 -2.056*10^-01
	Mean Fall Temperature Squared	4.008*10^-02***	-8.847	9.130*10^-19	2.841*10^-02 5.175*10^-02		4.436*10^-02***	1.006*10^+01	8.634*10^-24	3.300*10^-02 5.572*10^-02		4.489*10^-02***	1.016*10^+01	3.153*10^-24	3.351*10^-02 5.628*10^-02		5.062*10^-02***	1.154*10^+01	8.786*10^-31	3.932*10^-02 6.192*10^-02		1.291*10^-02***	-2.601	9.298*10^-03	1.243*10^-04 2.569*10^-02
	Mean Fall Temperature Cubed	-8.829*10^-04***	-7.335	2.225*10^-13	-1.193*10^-03 -5.728*10^-04		-1.080*10^-03***	-9.231	2.710*10^-20	-1.381*10^-03 -7.787*10^-04		-9.863*10^-04***	-8.334	7.865*10^-17	-1.291*10^-03 -6.815*10^-04		-1.194*10^-03***	-1.022*10^+01	1.597*10^-24	-1.494*10^-03 -8.928*10^-04		-8.57*10^-05	-6.428*10^-01	5.203*10^-01	-4.289*10^-04 2.576*10^-04
	Mean Winter Temperature	-4.972*10^-03	-5.124*10^-01	6.083*10^-01	-2.996*10^-02 2.002*10^-02		-1.196*10^-02	-1.455	1.457*10^-01	-3.314*10^-02 9.217*10^-03		-3.117*10^-02***	-3.833	1.269*10^-04	-5.213*10^-02 -1.022*10^-02		-3.033*10^-02***	-3.725	1.956*10^-04	-5.131*10^-02 -9.355*10^-03		-1.221*10^-02	-1.257	2.086*10^-01	-3.721*10^-02 1.280*10^-02
	Mean Winter Temperature Squared	-3.076*10^-03***	-7.55	4.382*10^-14	-4.125*10^-03 -2.026*10^-03		-1.983*10^-03***	-5.268	1.38*10^-07	-2.952*10^-03 -1.013*10^-03		-3.272*10^-03***	-8.343	7.301*10^-17	-4.282*10^-03 -2.262*10^-03		-2.125*10^-03***	-5.642	1.68*10^-08	-3.095*10^-03 -1.155*10^-03		-5.534*10^-03***	-1.275*10^+01	3.354*10^-37	-6.652*10^-03 -4.416*10^-03
	Mean Winter Temperature Cubed	1.895*10^-04***	-6.387	1.70*10^-10	1.131*10^-04 2.660*10^-04		2.546*10^-04***	-9.035	1.670*10^-19	1.820*10^-04 3.272*10^-04		2.341*10^-04***	-8.201	2.403*10^-16	1.606*10^-04 3.076*10^-04		2.917*10^-04***	1.038*10^+01	2.996*10^-25	2.194*10^-04 3.641*10^-04		7.97*10^-05***	-2.622	8.738*10^-03	1.41*10^-06 1.580*10^-04
	Mean Spring Precipitation	4.082*10^-03	9.427*10^-01	3.458*10^-01	-7.072*10^-03 1.524*10^-02		-6.261*10^-03	-1.477	1.396*10^-01	-1.718*10^-02 4.655*10^-03		-1.029*10^-02**	-2.474	1.336*10^-02	-2.100*10^-02 4.237*10^-04		-1.003*10^-02**	-2.399	1.646*10^-02	-2.079*10^-02 7.407*10^-04		-4.046*10^-03	-9.274*10^-01	3.537*10^-01	-1.528*10^-02 7.191*10^-03
	Mean Spring Precipitation Squared	-1.433*10^-04***	-3.249	1.158*10^-03	-2.570*10^-04 -2.97*10^-05		-1.037*10^-04**	-2.389	1.690*10^-02	-2.156*10^-04 8.11*10^-06		-7.03*10^-05*	-1.651	9.876*10^-02	-1.800*10^-04 3.94*10^-05		-6.86*10^-05	-1.605	1.084*10^-01	-1.787*10^-04 4.15*10^-05		-7.46*10^-05*	-1.682	9.248*10^-02	-1.889*10^-04 3.96*10^-05
	Mean Spring Precipitation Cubed	5.83*10^-07***	-3.922	8.80*10^-05	2.00*10^-07 9.66*10^-07		5.63*10^-07***	-3.839	1.235*10^-04	1.85*10^-07 9.40*10^-07		4.81*10^-07***	-3.343	8.301*10^-04	1.10*10^-07 8.52*10^-07		4.67*10^-07***	-3.239	1.201*10^-03	9.56*10^-08 8.38*10^-07		4.00*10^-07***	-2.682	7.313*10^-03	1.59*10^-08 7.84*10^-07
	Mean Summer Precipitation	3.004*10^-02***	-8.602	7.895*10^-18	2.104*10^-02 3.903*10^-02		3.595*10^-02***	1.056*10^+01	4.906*10^-26	2.718*10^-02 4.472*10^-02		3.709*10^-02***	1.086*10^+01	1.911*10^-27	2.829*10^-02 4.589*10^-02		3.389*10^-02***	-9.958	2.363*10^-23	2.513*10^-02 4.266*10^-02		4.227*10^-02***	1.175*10^+01	7.686*10^-32	3.300*10^-02 5.154*10^-02
	Mean Summer Precipitation Squared	-2.123*10^-04***	-8.543	1.323*10^-17	-2.763*10^-04 -1.483*10^-04		-2.335*10^-04***	-9.56	1.198*10^-21	-2.965*10^-04 -1.706*10^-04		-2.331*10^-04***	-9.534	1.542*10^-21	-2.961*10^-04 -1.701*10^-04		-2.112*10^-04***	-8.662	4.675*10^-18	-2.741*10^-04 -1.484*10^-04		-3.024*10^-04***	-1.173*10^+01	8.908*10^-32	-3.688*10^-04 -2.360*10^-04
	Mean Summer Precipitation Cubed	4.11*10^-07***	-7.182	6.919*10^-13	2.64*10^-07 5.58*10^-07		4.24*10^-07***	-7.506	6.153*10^-14	2.78*10^-07 5.69*10^-07		4.10*10^-07***	-7.267	3.692*10^-13	2.65*10^-07 5.55*10^-07		3.65*10^-07***	-6.488	8.73*10^-11	2.20*10^-07 5.10*10^-07		6.16*10^-07***	1.037*10^+01	3.466*10^-25	4.63*10^-07 7.69*10^-07
	Mean Fall Precipitation	-4.854*10^-02***	-9.25	2.273*10^-20	-6.206*10^-02 -3.502*10^-02		-3.851*10^-02***	-7.504	6.252*10^-14	-5.173*10^-02 -2.529*10^-02		-3.487*10^-02***	-6.801	1.046*10^-11	-4.807*10^-02 -2.166*10^-02		-3.666*10^-02***	-7.151	8.687*10^-13	-4.987*10^-02 -2.346*10^-02		-4.372*10^-02***	-8.327	8.410*10^-17	-5.725*10^-02 -3.020*10^-02
	Mean Fall Precipitation Squared	5.548*10^-04***	-9.166	4.995*10^-20	3.989*10^-04 7.108*10^-04		4.671*10^-04***	-7.863	3.791*10^-15	3.141*10^-04 6.201*10^-04		4.068*10^-04***	-6.847	7.568*10^-12	2.538*10^-04 5.599*10^-04		4.368*10^-04***	-7.355	1.918*10^-13	2.838*10^-04 5.897*10^-04		4.974*10^-04***	-8.211	2.214*10^-16	3.414*10^-04 6.534*10^-04
	Mean Fall Precipitation Cubed	-2.00*10^-06***	-8.657	4.882*10^-18	-2.60*10^-06 -1.41*10^-06		-1.74*10^-06***	-7.618	2.594*10^-14	-2.33*10^-06 -1.15*10^-06		-1.43*10^-06***	-6.243	4.30*10^-10	-2.01*10^-06 -8.37*10^-07		-1.57*10^-06***	-6.89	5.626*10^-12	-2.16*10^-06 -9.84*10^-07		-1.79*10^-06***	-7.732	1.065*10^-14	-2.39*10^-06 -1.19*10^-06
	Mean Winter Precipitation	-1.017*10^-02***	-5.55	2.86*10^-08	-1.489*10^-02 -5.450*10^-03		-1.099*10^-02***	-6.349	2.18*10^-10	-1.545*10^-02 -6.530*10^-03		-1.124*10^-02***	-6.496	8.30*10^-11	-1.570*10^-02 -6.784*10^-03		-1.139*10^-02***	-6.578	4.794*10^-11	-1.585*10^-02 -6.929*10^-03		-9.585*10^-03***	-5.234	1.66*10^-07	-1.430*10^-02 -4.868*10^-03
	Mean Winter Precipitation Squared	1.866*10^-04***	-9.06	1.324*10^-19	1.335*10^-04 2.396*10^-04		1.942*10^-04***	-9.796	1.191*10^-22	1.431*10^-04 2.453*10^-04		1.946*10^-04***	-9.834	8.211*10^-23	1.436*10^-04 2.456*10^-04		2.004*10^-04***	1.012*10^+01	4.657*10^-24	1.494*10^-04 2.515*10^-04		1.751*10^-04***	-8.508	1.783*10^-17	1.221*10^-04 2.281*10^-04
	Mean Winter Precipitation Cubed	-7.18*10^-07***	-9.134	6.716*10^-20	-9.20*10^-07 -5.15*10^-07		-7.76*10^-07***	-1.014*10^+01	3.927*10^-24	-9.73*10^-07 -5.79*10^-07		-7.71*10^-07***	-1.010*10^+01	5.465*10^-24	-9.68*10^-07 -5.75*10^-07		-8.01*10^-07***	-1.049*10^+01	1.033*10^-25	-9.98*10^-07 -6.04*10^-07		-6.54*10^-07***	-8.317	9.076*10^-17	-8.56*10^-07 -4.51*10^-07
	Site Class 1	2.236*10^-01*	-1.77	7.670*10^-02	-1.018*10^-01 5.490*10^-01		2.262*10^-01*	-1.787	7.388*10^-02	-9.979*10^-02 5.522*10^-01		2.328*10^-01*	-1.839	6.588*10^-02	-9.325*10^-02 5.589*10^-01		2.433*10^-01*	-1.921	5.476*10^-02	-8.296*10^-02 5.695*10^-01		2.209*10^-01*	-1.75	8.004*10^-02	-1.042*10^-01 5.460*10^-01
	Site Class 2	7.556*10^-01***	2.420*10^+01	4.603*10^-129	6.752*10^-01 8.361*10^-01		7.656*10^-01***	2.448*10^+01	5.611*10^-132	6.850*10^-01 8.461*10^-01		7.694*10^-01***	2.459*10^+01	3.044*10^-133	6.888*10^-01 8.500*10^-01		7.690*10^-01***	2.457*10^+01	5.139*10^-133	6.884*10^-01 8.496*10^-01		7.557*10^-01***	2.423*10^+01	2.328*10^-129	6.754*10^-01 8.360*10^-01
	Site Class 3	6.802*10^-01***	5.698*10^+01	0	6.494*10^-01 7.109*10^-01		6.850*10^-01***	5.731*10^+01	0	6.543*10^-01 7.158*10^-01		6.869*10^-01***	5.756*10^+01	0	6.562*10^-01 7.177*10^-01		6.893*10^-01***	5.774*10^+01	0	6.585*10^-01 7.200*10^-01		6.760*10^-01***	5.668*10^+01	0	6.453*10^-01 7.068*10^-01
	Site Class 4	5.449*10^-01***	8.250*10^+01	0	5.278*10^-01 5.619*10^-01		5.493*10^-01***	8.317*10^+01	0	5.323*10^-01 5.663*10^-01		5.505*10^-01***	8.361*10^+01	0	5.335*10^-01 5.675*10^-01		5.520*10^-01***	8.378*10^+01	0	5.350*10^-01 5.689*10^-01		5.430*10^-01***	8.230*10^+01	0	5.260*10^-01 5.600*10^-01
	Site Class 5	3.100*10^-01***	5.682*10^+01	0	2.959*10^-01 3.240*10^-01		3.123*10^-01***	5.721*10^+01	0	2.982*10^-01 3.263*10^-01		3.117*10^-01***	5.721*10^+01	0	2.977*10^-01 3.257*10^-01		3.125*10^-01***	5.732*10^+01	0	2.984*10^-01 3.265*10^-01		3.086*10^-01***	5.662*10^+01	0	2.945*10^-01 3.226*10^-01
	Site Class 6
	Elevation	-1.58*10^-05***	-2.861	4.219*10^-03	-3.01*10^-05 -1.58*10^-06		-1.59*10^-05***	-2.909	3.631*10^-03	-3.00*10^-05 -1.82*10^-06		4.95*10^-06	9.399*10^-01	3.473*10^-01	-8.62*10^-06 1.85*10^-05		-2.06*10^-06	-3.943*10^-01	6.934*10^-01	-1.55*10^-05 1.14*10^-05		-3.00*10^-06	-5.366*10^-01	5.915*10^-01	-1.74*10^-05 1.14*10^-05
	Slope	1.028*10^-03***	-4.973	6.61*10^-07	4.953*10^-04 1.560*10^-03		7.783*10^-04***	-3.782	1.554*10^-04	2.483*10^-04 1.308*10^-03		9.580*10^-04***	-4.661	3.15*10^-06	4.286*10^-04 1.488*10^-03		8.227*10^-04***	-4.002	6.29*10^-05	2.932*10^-04 1.352*10^-03		1.170*10^-03***	-5.657	1.54*10^-08	6.370*10^-04 1.702*10^-03
	Disturbances	2.412*10^-02***	-3.215	1.305*10^-03	4.796*10^-03 4.345*10^-02		2.307*10^-02***	-3.072	2.128*10^-03	3.724*10^-03 4.242*10^-02		2.555*10^-02***	-3.402	6.684*10^-04	6.206*10^-03 4.489*10^-02		2.625*10^-02***	-3.495	4.748*10^-04	6.902*10^-03 4.560*10^-02		2.352*10^-02***	-3.138	1.702*10^-03	4.213*10^-03 4.283*10^-02
	Xeric Physiography	-1.988*10^-01***	-1.835*10^+01	4.066*10^-75	-2.267*10^-01 -1.709*10^-01		-1.960*10^-01***	-1.807*10^+01	6.898*10^-73	-2.239*10^-01 -1.680*10^-01		-1.960*10^-01***	-1.808*10^+01	5.472*10^-73	-2.239*10^-01 -1.681*10^-01		-1.959*10^-01***	-1.807*10^+01	7.051*10^-73	-2.239*10^-01 -1.680*10^-01		-2.006*10^-01***	-1.853*10^+01	1.453*10^-76	-2.284*10^-01 -1.727*10^-01
	Hydric Physiography	-1.677*10^-01***	-1.858*10^+01	5.658*10^-77	-1.909*10^-01 -1.444*10^-01		-1.657*10^-01***	-1.835*10^+01	4.032*10^-75	-1.889*10^-01 -1.424*10^-01		-1.679*10^-01***	-1.860*10^+01	3.950*10^-77	-1.912*10^-01 -1.447*10^-01		-1.665*10^-01***	-1.844*10^+01	7.373*10^-76	-1.898*10^-01 -1.433*10^-01		-1.715*10^-01***	-1.902*10^+01	1.567*10^-80	-1.947*10^-01 -1.483*10^-01
	Mesic Physiography	-		-			-		-			-		-			-		-			-		-
	North-facing Aspect	1.745*10^-02***	-3.176	1.495*10^-03	3.297*10^-03 3.161*10^-02		1.761*10^-02***	-3.199	1.378*10^-03	3.431*10^-03 3.179*10^-02		1.650*10^-02***	-2.996	2.736*10^-03	2.314*10^-03 3.068*10^-02		1.786*10^-02***	-3.242	1.187*10^-03	3.669*10^-03 3.204*10^-02		1.510*10^-02***	-2.749	5.981*10^-03	9.501*10^-04 2.924*10^-02
	Null Aspect	-4.737*10^-02***	-6.975	3.075*10^-12	-6.487*10^-02 -2.988*10^-02		-5.333*10^-02***	-7.874	3.466*10^-15	-7.077*10^-02 -3.588*10^-02		-5.179*10^-02***	-7.649	2.039*10^-14	-6.924*10^-02 -3.435*10^-02		-5.337*10^-02***	-7.878	3.345*10^-15	-7.083*10^-02 -3.592*10^-02		-4.213*10^-02***	-6.202	5.59*10^-10	-5.963*10^-02 -2.464*10^-02
	South-facing Aspect	-		-			-		-			-		-			-		-			-		-
	Public 0 v Private 1 Ownership	-2.165*10^-02***	-3.822	1.327*10^-04	-3.624*10^-02 -7.057*10^-03		-2.497*10^-02***	-4.41	1.04*10^-05	-3.956*10^-02 -1.039*10^-02		-1.934*10^-02***	-3.414	6.403*10^-04	-3.392*10^-02 -4.747*10^-03		-2.199*10^-02***	-3.884	1.028*10^-04	-3.658*10^-02 -7.408*10^-03		-1.916*10^-02***	-3.384	7.152*10^-04	-3.375*10^-02 -4.576*10^-03
	Latitude	-7.704*10^-02***	-1.403*10^+01	1.155*10^-44	-9.119*10^-02 -6.289*10^-02		-7.794*10^-02***	-1.481*10^+01	1.499*10^-49	-9.150*10^-02 -6.438*10^-02		-7.334*10^-02***	-1.400*10^+01	1.700*10^-44	-8.684*10^-02 -5.985*10^-02		-6.641*10^-02***	-1.277*10^+01	2.575*10^-37	-7.980*10^-02 -5.301*10^-02		-7.398*10^-02***	-1.308*10^+01	4.533*10^-39	-8.855*10^-02 -5.941*10^-02
	Longitude	-7.852*10^-03***	-6.229	4.72*10^-10	-1.110*10^-02 -4.605*10^-03		2.815*10^-04	2.457*10^-01	8.059*10^-01	-2.669*10^-03 3.232*10^-03		2.142*10^-03*	-1.858	6.321*10^-02	-8.281*10^-04 5.112*10^-03		1.379*10^-03	-1.188	2.348*10^-01	-1.611*10^-03 4.369*10^-03		-4.673*10^-03***	-3.667	2.458*10^-04	-7.955*10^-03 -1.390*10^-03
	Stocking Condition 1	6.286*10^-01***	3.935*10^+01	0	5.874*10^-01 6.697*10^-01		6.291*10^-01***	3.938*10^+01	0	5.879*10^-01 6.702*10^-01		6.318*10^-01***	3.954*10^+01	0	5.906*10^-01 6.729*10^-01		6.322*10^-01***	3.955*10^+01	0	5.910*10^-01 6.734*10^-01		6.269*10^-01***	3.928*10^+01	0	5.858*10^-01 6.680*10^-01
	Stocking Condition 2	6.385*10^-01***	4.425*10^+01	0	6.013*10^-01 6.757*10^-01		6.403*10^-01***	4.438*10^+01	0	6.031*10^-01 6.774*10^-01		6.437*10^-01***	4.461*10^+01	0	6.065*10^-01 6.809*10^-01		6.424*10^-01***	4.449*10^+01	0	6.052*10^-01 6.796*10^-01		6.382*10^-01***	4.426*10^+01	0	6.011*10^-01 6.754*10^-01
	Stocking Condition 3	4.145*10^-01***	2.912*10^+01	7.487*10^-186	3.779*10^-01 4.512*10^-01		4.148*10^-01***	2.915*10^+01	4.105*10^-186	3.781*10^-01 4.514*10^-01		4.185*10^-01***	2.940*10^+01	2.318*10^-189	3.819*10^-01 4.552*10^-01		4.169*10^-01***	2.927*10^+01	9.835*10^-188	3.802*10^-01 4.536*10^-01		4.137*10^-01***	2.908*10^+01	2.566*10^-185	3.771*10^-01 4.503*10^-01
	Stocking Condition 4	3.823*10^-02***	-2.611	9.038*10^-03	5.093*10^-04 7.596*10^-02		3.562*10^-02**	-2.432	1.504*10^-02	-2.115*10^-03 7.336*10^-02		4.102*10^-02***	-2.799	5.125*10^-03	3.271*10^-03 7.877*10^-02		3.888*10^-02***	-2.652	7.998*10^-03	1.119*10^-03 7.664*10^-02		3.674*10^-02**	-2.51	1.209*10^-02	-9.690*10^-04 7.445*10^-02
	Stocking Condition 5
	Pre 0 v Post 1 Time Dummy	-9.776*10^-02***	-1.295*10^+01	2.441*10^-38	-1.172*10^-01 -7.832*10^-02		-9.285*10^-02***	-1.468*10^+01	9.290*10^-49	-1.091*10^-01 -7.656*10^-02		-9.720*10^-02***	-1.643*10^+01	1.393*10^-60	-1.124*10^-01 -8.196*10^-02		-9.832*10^-02***	-1.658*10^+01	1.195*10^-61	-1.136*10^-01 -8.304*10^-02		-9.444*10^-02***	-1.250*10^+01	7.654*10^-36	-1.139*10^-01 -7.498*10^-02
	Mean Growing Season Months	3.045*10^-02***	-3.96	7.49*10^-05	1.064*10^-02 5.025*10^-02																	1.126*10^-02	-1.448	1.476*10^-01	-8.771*10^-03 3.130*10^-02
	Mean Max Vapor Pressure Deficit Spring	-2.852*10^-02***	-5.697	1.22*10^-08	-4.141*10^-02 -1.562*10^-02																	-1.982*10^-02***	-3.94	8.16*10^-05	-3.278*10^-02 -6.861*10^-03
	Mean Max Vapor Pressure Deficit Summer	-6.485*10^-02***	-9.596	8.433*10^-22	-8.226*10^-02 -4.744*10^-02																	-7.715*10^-02***	-1.127*10^+01	1.852*10^-29	-9.478*10^-02 -5.952*10^-02
	Mean Max Vapor Pressure Deficit Fall	6.193*10^-02***	-4.917	8.80*10^-07	2.948*10^-02 9.437*10^-02																	9.503*10^-02***	-7.454	9.123*10^-14	6.219*10^-02 1.279*10^-01
	Mean Max Vapor Pressure Deficit Winter	5.510*10^-01***	1.521*10^+01	3.174*10^-52	4.577*10^-01 6.443*10^-01																	5.620*10^-01***	1.553*10^+01	2.405*10^-54	4.688*10^-01 6.552*10^-01
	Mean Min Vapor Pressure Deficit Spring	2.823*10^-02	-1.253	2.103*10^-01	-2.982*10^-02 8.628*10^-02																	-1.138*10^-03	-4.978*10^-02	9.603*10^-01	-6.004*10^-02 5.777*10^-02
	Mean Min Vapor Pressure Deficit Summer	-3.359*10^-01***	-8.674	4.232*10^-18	-4.356*10^-01 -2.361*10^-01																	-2.919*10^-01***	-7.415	1.224*10^-13	-3.933*10^-01 -1.905*10^-01
	Mean Min Vapor Pressure Deficit Fall
	Mean Min Vapor Pressure Deficit Winter						-4.289*10^-02***	-1.138*10^+01	5.234*10^-30	-5.259*10^-02 -3.318*10^-02
	Mean Yearly Max Vapor Pressure Deficit						1.152*10^-01***	-8.272	1.333*10^-16	7.930*10^-02 1.510*10^-01
	Mean Yearly Min Vapor Pressure Deficit											6.744*10^-04***	1.089*10^+01	1.267*10^-27	5.149*10^-04 8.338*10^-04							8.671*10^-04***	1.352*10^+01	1.214*10^-41	7.019*10^-04 1.032*10^-03
	Months with Mean Temp Above 30C																2.635*10^-03***	-3.888	1.012*10^-04	8.890*10^-04 4.380*10^-03
	Months with Mean Temp Above 35C																					1.589*10^-01***	-9.666	4.277*10^-22	1.165*10^-01 2.012*10^-01
	White/Red/Jack Pine
	Spruce/Fir	-5.380*10^-01***	-2.779*10^+01	1.797*10^-169	-5.879*10^-01 -4.882*10^-01		-5.471*10^-01***	-2.822*10^+01	1.219*10^-174	-5.970*10^-01 -4.972*10^-01		-5.449*10^-01***	-2.810*10^+01	3.183*10^-173	-5.948*10^-01 -4.949*10^-01		-5.451*10^-01***	-2.810*10^+01	3.249*10^-173	-5.951*10^-01 -4.951*10^-01		-5.370*10^-01***	-2.777*10^+01	3.355*10^-169	-5.868*10^-01 -4.872*10^-01
	Slash/Longleaf Pine	-1.667*10^-01***	-7.478	7.607*10^-14	-2.241*10^-01 -1.093*10^-01		-1.819*10^-01***	-8.163	3.311*10^-16	-2.392*10^-01 -1.245*10^-01		-1.663*10^-01***	-7.466	8.297*10^-14	-2.237*10^-01 -1.089*10^-01		-1.700*10^-01***	-7.629	2.375*10^-14	-2.274*10^-01 -1.126*10^-01		-1.688*10^-01***	-7.574	3.638*10^-14	-2.262*10^-01 -1.114*10^-01
	Loblolly/Shortleaf Pine	-4.810*10^-02***	-2.604	9.226*10^-03	-9.569*10^-02 -5.123*10^-04		-4.843*10^-02***	-2.617	8.863*10^-03	-9.609*10^-02 -7.671*10^-04		-3.409*10^-02*	-1.84	6.580*10^-02	-8.181*10^-02 1.364*10^-02		-4.294*10^-02**	-2.319	2.040*10^-02	-9.063*10^-02 4.756*10^-03		-3.853*10^-02**	-2.085	3.705*10^-02	-8.613*10^-02 9.066*10^-03
	Oak/Pine	-1.935*10^-01***	-1.026*10^+01	1.127*10^-24	-2.421*10^-01 -1.449*10^-01		-1.944*10^-01***	-1.029*10^+01	8.135*10^-25	-2.431*10^-01 -1.457*10^-01		-1.859*10^-01***	-9.831	8.407*10^-23	-2.346*10^-01 -1.372*10^-01		-1.905*10^-01***	-1.007*10^+01	7.404*10^-24	-2.392*10^-01 -1.418*10^-01		-1.891*10^-01***	-1.003*10^+01	1.171*10^-23	-2.377*10^-01 -1.405*10^-01
	Oak/Hickory	-2.214*10^-01***	-1.298*10^+01	1.681*10^-38	-2.654*10^-01 -1.775*10^-01		-2.213*10^-01***	-1.296*10^+01	2.317*10^-38	-2.653*10^-01 -1.773*10^-01		-2.130*10^-01***	-1.246*10^+01	1.264*10^-35	-2.571*10^-01 -1.690*10^-01		-2.175*10^-01***	-1.272*10^+01	4.854*10^-37	-2.615*10^-01 -1.734*10^-01		-2.147*10^-01***	-1.259*10^+01	2.433*10^-36	-2.586*10^-01 -1.708*10^-01
	Oak/Gum/Cypress	6.412*10^-02***	-3.262	1.105*10^-03	1.349*10^-02 1.147*10^-01		6.686*10^-02***	-3.397	6.825*10^-04	1.616*10^-02 1.176*10^-01		6.218*10^-02***	-3.158	1.588*10^-03	1.146*10^-02 1.129*10^-01		6.878*10^-02***	-3.494	4.763*10^-04	1.807*10^-02 1.195*10^-01		5.256*10^-02***	-2.675	7.467*10^-03	1.954*10^-03 1.032*10^-01
	Maple/Beech/Birch	-7.123*10^-02***	-3.901	9.58*10^-05	-1.183*10^-01 -2.420*10^-02		-8.080*10^-02***	-4.422	9.80*10^-06	-1.279*10^-01 -3.373*10^-02		-6.982*10^-02***	-3.822	1.322*10^-04	-1.169*10^-01 -2.277*10^-02		-7.142*10^-02***	-3.908	9.31*10^-05	-1.185*10^-01 -2.435*10^-02		-6.937*10^-02***	-3.803	1.431*10^-04	-1.164*10^-01 -2.238*10^-02
	Elm/Ash/Cottonwood	-1.044*10^-01***	-6.144	8.07*10^-10	-1.481*10^-01 -6.061*10^-02		-1.072*10^-01***	-6.305	2.89*10^-10	-1.511*10^-01 -6.343*10^-02		-9.770*10^-02***	-5.742	9.40*10^-09	-1.415*10^-01 -5.387*10^-02		-1.009*10^-01***	-5.929	3.06*10^-09	-1.447*10^-01 -5.706*10^-02		-9.878*10^-02***	-5.82	5.92*10^-09	-1.425*10^-01 -5.506*10^-02
	Aspen/Birch	-2.688*10^-01***	-1.596*10^+01	2.879*10^-57	-3.122*10^-01 -2.254*10^-01		-2.779*10^-01***	-1.648*10^+01	5.995*10^-61	-3.214*10^-01 -2.345*10^-01		-2.876*10^-01***	-1.703*10^+01	6.002*10^-65	-3.311*10^-01 -2.441*10^-01		-2.786*10^-01***	-1.651*10^+01	3.589*10^-61	-3.220*10^-01 -2.351*10^-01		-2.774*10^-01***	-1.646*10^+01	8.152*10^-61	-3.208*10^-01 -2.340*10^-01
	Constant	1.512*10^+01***	-7.524	5.345*10^-14	9.943 2.030*10^+01		1.435*10^+01***	-7.2	6.066*10^-13	9.219 1.949*10^+01		1.096*10^+01***	-5.562	2.67*10^-08	5.883 1.603*10^+01		1.408*10^+01***	-7.027	2.118*10^-12	8.918 1.924*10^+01		1.792*10^+01***	-8.737	2.430*10^-18	1.264*10^+01 2.320*10^+01
	Observations	123210					123210					123210					123210					123210
	Degrees of Freedom	63					57					56					56					65
	R-squared	0.471					0.469					0.469					0.468					0.472

[truncated: 23 more sheets: Supplementary Data 11, Supplementary Data 12, Supplementary Data 13, Supplementary Data 14, Supplementary Data 15, Supplementary Data 16, Supplementary Data 17, Supplementary Data 18, Supplementary Data 19, Supplementary Data 20, Supplementary Data 21, Supplementary Data 22, Supplementary Data 23, Supplementary Data 24, Supplementary Data 25, Supplementary Data 26, Supplementary Data 27, Supplementary Data 28, Supplementary Data 29, Supplementary Data 30 …]
