# Supplementary material for: The effect of carbon fertilization on naturally regenerated and planted US forests
Source: Nat Commun. 2022 Sep 19;13:5490. doi: 10.1038/s41467-022-33196-x (PMC9485135; doi:10.1038/s41467-022-33196-x)
Supplement: Supplementary file 6 — Source Data [file 41467_2022_33196_MOESM6_ESM.xlsx]

## Sheet: Figure1
Wood volume in cubic meters per hectare
By forest group
	Year
	1997	2017
Aspen-birch	73.9053	70.2569
Elm-ash-cottonwood	78.5578	81.409
Spruce-fir	79.3547	83.5606
Longleaf-slash pine	73.215	91.0617
Oak-pine	80.2626	99.8346
Oak-hickory	88.4057	117.139
Loblolly-shortleaf pine	91.0328	118.187
Maple-beech-birch	103.642	124.549
Oak-gum-cypress	114.75	125.778
White-red-jack pine	132.224	169.079

## Sheet: Figure2
Geographic range of forest groups based on observations taken by USFS between 1968 and 2018
	Aspen-birch	White-red-jack pine	Spruce-fir	Longleaf-slash pine	Loblolly-shortleaf pine	Oak-pine	Oak-hickory	Oak-gum-cypress	Elm-ash-cottonwood	Maple-beech-birch
	Federal Information Processing System (FIPS) Codes for States and Counties in the United States
	4001	1059	9005	1001	1001	1001	1001	1001	1001	1033
	4005	1093	23003	1003	1003	1003	1003	1003	1003	1059
	4009	1133	23005	1005	1005	1005	1005	1005	1005	1089
	4011	9001	23007	1007	1007	1007	1007	1007	1009	5087
	4019	9003	23009	1011	1009	1009	1009	1009	1011	9001
	6049	9005	23011	1019	1011	1011	1011	1011	1013	9003
	6051	9007	23013	1021	1013	1013	1013	1013	1017	9005
	8007	9009	23015	1023	1015	1015	1015	1015	1019	9007
	8013	9011	23017	1025	1017	1017	1017	1017	1021	9009
	8015	9013	23019	1027	1019	1019	1019	1019	1023	9011
	8019	9015	23021	1029	1021	1021	1021	1021	1025	9013
	8021	13085	23023	1031	1023	1023	1023	1023	1027	9015
	8023	13111	23025	1035	1025	1025	1025	1025	1029	10001
	8027	13123	23027	1037	1027	1027	1027	1027	1031	10003
	8029	13137	23029	1039	1029	1029	1029	1029	1033	10005
	8033	13187	23031	1041	1031	1031	1031	1031	1037	17001
	8037	13213	25003	1045	1033	1033	1033	1033	1041	17003
	8041	13241	25027	1047	1035	1035	1035	1035	1043	17005
	8043	13291	26001	1051	1037	1037	1037	1037	1045	17009
	8045	13311	26003	1053	1039	1039	1039	1039	1047	17011
	8047	17005	26007	1061	1041	1041	1041	1041	1053	17013
	8049	17015	26009	1065	1043	1043	1043	1043	1055	17015
	8051	17017	26011	1067	1045	1045	1045	1045	1057	17017
	8053	17051	26013	1069	1047	1047	1047	1047	1059	17021
	8055	17075	26015	1073	1049	1049	1049	1051	1061	17023
	8057	17077	26019	1087	1051	1051	1051	1053	1063	17025
	8059	17081	26029	1097	1053	1053	1053	1055	1065	17027
	8065	17111	26031	1099	1055	1055	1055	1057	1067	17029
	8067	17119	26033	1105	1057	1057	1057	1059	1069	17033
	8069	17125	26035	1109	1059	1059	1059	1061	1071	17035
	8071	17131	26039	1113	1061	1061	1061	1063	1073	17041
	8077	17141	26041	1117	1063	1063	1063	1065	1075	17045
	8079	17151	26043	1121	1065	1065	1065	1067	1077	17049
	8081	17195	26047	1123	1067	1067	1067	1069	1079	17051
	8083	17201	26051	1125	1069	1069	1069	1071	1081	17055
	8085	18003	26053	1129	1071	1071	1071	1073	1083	17057
	8091	18013	26055	12001	1073	1073	1073	1075	1085	17059
	8093	18017	26059	12003	1075	1075	1075	1077	1087	17061
	8097	18019	26061	12005	1077	1077	1077	1079	1089	17065
	8103	18021	26065	12007	1079	1079	1079	1081	1091	17067
	8105	18025	26067	12009	1081	1081	1081	1083	1093	17069
	8107	18031	26069	12011	1083	1083	1083	1085	1095	17071
	8109	18039	26071	12013	1085	1085	1085	1087	1097	17073
	8111	18047	26073	12015	1087	1087	1087	1089	1099	17075
	8113	18055	26075	12017	1089	1089	1089	1091	1101	17077
	8117	18071	26079	12019	1091	1091	1091	1093	1103	17079
	8119	18079	26081	12021	1093	1093	1093	1095	1105	17081
	9003	18087	26083	12023	1095	1095	1095	1097	1107	17083
	9005	18091	26085	12027	1097	1097	1097	1099	1109	17085
	9011	18093	26087	12029	1099	1099	1099	1101	1111	17087
	9013	18109	26089	12031	1101	1101	1101	1103	1113	17089
	9015	18111	26095	12033	1103	1103	1103	1105	1115	17091
	16003	18113	26097	12035	1105	1105	1105	1107	1117	17095
	16005	18117	26101	12037	1107	1107	1107	1109	1119	17097
	16007	18123	26103	12039	1109	1109	1109	1111	1121	17099
	16011	18125	26105	12041	1111	1111	1111	1113	1123	17101
	16013	18127	26107	12043	1113	1113	1113	1115	1125	17103
	16015	18153	26109	12045	1115	1115	1115	1117	1127	17107
	16017	18173	26113	12047	1117	1117	1117	1119	1129	17109
	16019	19065	26117	12049	1119	1119	1119	1121	1131	17111
	16021	20061	26119	12051	1121	1121	1121	1123	1133	17113
	16029	21001	26121	12053	1123	1123	1123	1125	4007	17115
	16031	21053	26123	12055	1125	1125	1125	1127	4017	17117
	16033	21063	26125	12057	1127	1127	1127	1129	4021	17119
	16037	21085	26127	12059	1129	1129	1129	1131	4025	17121
	16039	21089	26129	12061	1131	1131	1131	1133	5001	17123
	16041	21111	26131	12063	1133	1133	1133	5001	5003	17125
	16043	21121	26133	12065	5001	5003	5001	5003	5005	17127
	16049	21125	26135	12067	5003	5005	5003	5011	5007	17129
	16055	21131	26137	12069	5005	5007	5005	5013	5009	17131
	16059	21133	26141	12071	5007	5009	5007	5017	5013	17133
	16065	21147	26143	12073	5011	5011	5009	5019	5015	17135
	16071	21153	26147	12075	5013	5013	5011	5021	5017	17137
	16073	21165	26151	12077	5015	5015	5013	5023	5019	17141
	16077	21189	26153	12079	5017	5019	5015	5025	5021	17143
	16081	21195	26155	12081	5019	5021	5017	5027	5025	17145
	16085	21197	26157	12083	5023	5023	5019	5029	5027	17149
	17161	21199	26159	12085	5025	5025	5021	5031	5029	17151
	18013	21205	26165	12089	5027	5027	5023	5033	5031	17153
	18073	21237	27001	12091	5029	5029	5025	5037	5033	17155
	18079	23001	27003	12093	5031	5031	5027	5039	5035	17157
	18087	23003	27005	12095	5033	5033	5029	5041	5037	17159
	18109	23005	27007	12097	5039	5039	5031	5043	5041	17161
	18137	23007	27017	12099	5043	5043	5033	5045	5043	17163
	19005	23009	27021	12101	5045	5045	5035	5047	5045	17165
	19037	23011	27025	12103	5047	5047	5037	5049	5047	17167
	19061	23013	27029	12105	5049	5049	5039	5051	5049	17169
	19113	23015	27031	12107	5051	5051	5041	5053	5051	17171
	23001	23017	27035	12109	5053	5053	5043	5055	5053	17173
	23003	23019	27041	12111	5055	5055	5045	5057	5055	17177
	23005	23021	27057	12113	5057	5057	5047	5059	5057	17179
	23007	23023	27059	12115	5059	5059	5049	5061	5061	17181
	23009	23025	27061	12117	5061	5061	5051	5067	5063	17183
	23011	23027	27065	12119	5063	5063	5053	5069	5067	17187
	23013	23029	27071	12121	5065	5065	5055	5073	5069	17189
	23015	23031	27075	12123	5069	5069	5057	5075	5071	17191
	23017	24005	27077	12125	5071	5071	5059	5077	5073	17193
	23019	24013	27087	12127	5073	5073	5061	5079	5075	17195
	23021	24021	27089	12129	5079	5079	5063	5081	5077	17197
	23023	24023	27095	12131	5081	5081	5065	5083	5079	17199
	23025	24027	27097	12133	5083	5083	5067	5085	5081	17201
	23027	24043	27099	13001	5085	5087	5069	5087	5083	17203
	23029	25003	27111	13003	5087	5089	5071	5091	5085	18003
	23031	25005	27115	13005	5089	5091	5073	5093	5087	18005
	24005	25009	27119	13007	5091	5097	5075	5095	5089	18013
	25003	25011	27135	13009	5097	5099	5077	5097	5091	18017
	25005	25013	27137	13011	5099	5101	5079	5099	5093	18019
	25011	25015	27145	13015	5101	5103	5081	5103	5095	18021
	25013	25017	27153	13017	5103	5105	5083	5105	5097	18025
	25015	25021	27157	13019	5105	5109	5085	5107	5099	18027
	25027	25023	27159	13021	5107	5111	5087	5109	5101	18029
	26001	25027	27163	13023	5109	5113	5089	5111	5103	18031
	26003	26001	27169	13025	5113	5115	5091	5113	5105	18037
	26005	26003	33001	13027	5115	5119	5093	5115	5107	18039
	26007	26005	33003	13029	5117	5121	5095	5117	5109	18041
	26009	26007	33005	13031	5119	5125	5097	5119	5111	18043
	26011	26009	33007	13033	5123	5127	5099	5121	5113	18045
	26013	26011	33009	13037	5125	5129	5101	5123	5115	18047
	26015	26013	33011	13039	5127	5131	5103	5125	5117	18051
	26017	26015	33013	13043	5129	5133	5105	5127	5119	18055
	26019	26019	33019	13049	5131	5135	5107	5131	5121	18061
	26025	26025	36003	13051	5133	5137	5109	5133	5123	18069
	26029	26027	36007	13053	5135	5139	5111	5135	5125	18071
	26031	26029	36009	13061	5137	5141	5113	5139	5127	18077
	26033	26031	36011	13065	5139	5143	5115	5143	5129	18079
	26035	26033	36019	13069	5141	5145	5117	5145	5131	18083
	26039	26035	36025	13071	5143	5147	5119	5147	5133	18085
	26041	26039	36029	13075	5145	5149	5121	5149	5135	18087
	26043	26041	36031	13079	5147	9003	5123	9003	5137	18089
	26047	26043	36033	13081	5149	9005	5125	9007	5141	18091
	26049	26047	36035	13087	10001	9011	5127	9011	5143	18093
	26051	26051	36041	13091	10005	9013	5129	9013	5145	18097
	26053	26053	36043	13093	12001	9015	5131	10001	5147	18099
	26055	26055	36045	13095	12003	10001	5133	10003	5149	18101
	26057	26057	36049	13099	12005	10005	5135	10005	8005	18105
	26061	26059	36053	13101	12007	12001	5137	12001	8015	18107
	26063	26061	36057	13103	12009	12003	5139	12003	8027	18109
	26065	26063	36065	13107	12013	12005	5141	12005	8041	18111
	26067	26067	36067	13109	12017	12007	5143	12007	8043	18113
	26069	26069	36075	13125	12019	12009	5145	12009	8045	18115
	26071	26071	36077	13127	12023	12013	5147	12011	8055	18117
	26073	26073	36083	13131	12029	12015	5149	12013	8059	18119
	26075	26077	36089	13141	12031	12017	9001	12015	8067	18121
	26077	26079	36091	13145	12033	12019	9003	12017	8071	18123
	26079	26081	36105	13149	12035	12021	9005	12019	8075	18125
	26081	26083	36111	13153	12037	12023	9007	12021	8077	18127
	26083	26085	36113	13155	12039	12027	9009	12023	8081	18129
	26085	26087	36115	13161	12041	12029	9011	12027	8105	18133
	26087	26089	37011	13163	12045	12031	9013	12029	8107	18137
	26089	26093	37027	13165	12047	12033	9015	12031	8125	18141
	26091	26095	37087	13167	12053	12035	10001	12033	9001	18143
	26093	26097	37189	13169	12057	12037	10003	12035	9003	18147
	26095	26101	37199	13173	12059	12039	10005	12037	9005	18151
	26097	26103	38099	13175	12063	12041	12001	12039	9007	18153
	26101	26105	42011	13177	12065	12043	12003	12041	9009	18155
	26103	26107	42031	13179	12067	12045	12005	12043	9011	18161
	26105	26109	42047	13183	12069	12047	12007	12045	9013	18163
	26107	26111	42075	13185	12073	12049	12009	12047	9015	18165
	26109	26113	42077	13189	12075	12051	12013	12049	10001	18167
	26111	26117	42083	13191	12077	12053	12015	12051	10003	18171
	26113	26119	42089	13193	12079	12055	12017	12053	10005	18173
	26115	26121	42103	13197	12081	12057	12019	12055	12001	18175
	26117	26123	42115	13201	12083	12059	12021	12057	12003	18177
	26119	26125	42131	13205	12085	12061	12023	12059	12009	19001
	26121	26127	44009	13207	12089	12063	12027	12061	12013	19005
	26123	26129	46081	13209	12091	12065	12029	12063	12017	19011
	26125	26131	46103	13215	12095	12067	12031	12065	12019	19015
	26127	26133	50001	13221	12097	12069	12033	12067	12021	19017
	26129	26135	50003	13223	12101	12071	12035	12069	12027	19019
	26131	26137	50005	13225	12103	12073	12037	12071	12029	19023
	26133	26139	50009	13229	12105	12075	12039	12073	12031	19031
	26135	26141	50011	13231	12107	12077	12041	12075	12033	19039
	26137	26143	50013	13235	12109	12079	12043	12077	12043	19043
	26139	26145	50015	13239	12111	12081	12045	12079	12045	19045
	26141	26147	50017	13243	12113	12083	12047	12081	12049	19049
	26143	26149	50019	13245	12117	12085	12049	12083	12053	19051
	26145	26151	50021	13249	12119	12089	12051	12085	12057	19053
	26147	26153	50023	13251	12121	12091	12053	12089	12059	19055
	26149	26157	50025	13253	12123	12093	12055	12091	12063	19057
	26151	26159	50027	13259	12125	12095	12057	12093	12065	19061
	26153	26161	51077	13261	12127	12097	12059	12095	12067	19065
	26157	26165	51167	13263	12129	12099	12061	12097	12069	19067
	26159	27001	54071	13267	12131	12101	12063	12099	12071	19073
	26161	27003	54075	13269	12133	12103	12065	12101	12073	19077
	26165	27005	54083	13271	13001	12105	12067	12103	12075	19085
	27001	27007	54093	13273	13003	12107	12069	12105	12077	19087
	27003	27009	54101	13275	13005	12109	12071	12107	12079	19089
	27005	27017	55003	13277	13007	12111	12073	12109	12083	19095
	27007	27021	55005	13279	13009	12113	12075	12111	12089	19097
	27009	27025	55007	13283	13011	12115	12077	12113	12093	19099
	27017	27029	55009	13287	13013	12117	12079	12115	12095	19101
	27021	27031	55011	13289	13015	12119	12081	12117	12101	19103
	27025	27035	55013	13293	13017	12121	12083	12119	12105	19105
	27029	27037	55017	13299	13019	12123	12085	12121	12107	19107
	27031	27045	55019	13301	13021	12125	12089	12123	12109	19109
	27035	27049	55025	13303	13023	12127	12091	12125	12111	19111
	27037	27055	55029	13305	13025	12129	12093	12127	12119	19113
	27041	27057	55031	13307	13027	12131	12095	12129	12121	19115
	27043	27059	55035	13309	13029	12133	12097	12131	12123	19121
	27045	27061	55037	13315	13031	13001	12101	12133	12125	19123
	27049	27071	55039	13317	13033	13003	12103	13001	12127	19125
	27053	27075	55041	13319	13035	13005	12105	13003	12129	19127
	27055	27077	55047	13321	13037	13007	12107	13005	12133	19129
	27057	27087	55051	22003	13039	13009	12109	13007	13005	19133
	27059	27089	55053	22011	13043	13011	12111	13009	13009	19135
	27061	27095	55055	22019	13045	13013	12113	13011	13011	19139
	27065	27097	55057	22027	13047	13015	12115	13013	13013	19149
	27069	27111	55061	22037	13049	13017	12117	13017	13017	19155
	27071	27115	55067	22039	13051	13019	12119	13019	13019	19159
	27075	27119	55069	22043	13053	13021	12121	13021	13021	19169
	27077	27135	55071	22053	13055	13023	12123	13023	13023	19171
	27087	27137	55073	22059	13057	13025	12125	13025	13025	19173
	27089	27141	55075	22069	13059	13027	12127	13027	13027	19175
	27095	27153	55077	22079	13061	13029	12129	13029	13029	19179
	27097	27157	55078	22085	13063	13031	12131	13031	13031	19181
	27107	27159	55083	22103	13065	13033	12133	13033	13033	19185
	27109	27163	55085	22105	13067	13035	13001	13035	13035	19187
	27111	27169	55087	22115	13069	13037	13003	13037	13037	19191
	27113	29219	55089	22117	13071	13039	13005	13039	13039	20001
	27115	31089	55093	22127	13073	13043	13007	13043	13043	20003
	27119	33001	55095	28031	13075	13045	13009	13045	13045	20005
	27123	33003	55097	28035	13077	13047	13011	13047	13047	20007
	27125	33005	55099	28037	13079	13049	13013	13049	13051	20011
	27131	33007	55107	28039	13081	13051	13015	13051	13053	20013
	27135	33009	55109	28041	13083	13053	13017	13053	13055	20017
	27137	33011	55113	28045	13085	13055	13019	13057	13057	20019
	27139	33013	55115	28047	13087	13057	13021	13059	13061	20021
	27141	33015	55117	28059	13089	13059	13023	13061	13067	20027
	27145	33017	55119	28065	13091	13061	13025	13063	13071	20029
	27147	33019	55125	28067	13093	13063	13027	13065	13073	20031
	27153	34005	55129	28073	13095	13065	13029	13069	13075	20033
	27157	34031	55131	28077	13097	13067	13031	13071	13077	20035
	27159	34033	55135	28091	13099	13069	13033	13073	13079	20037
	27163	34037	55137	28109	13101	13071	13035	13075	13081	20041
	27169	36001	55139	28111	13103	13073	13037	13077	13083	20043
	27171	36003	55141	28129	13105	13075	13039	13079	13087	20045
	30001	36007		28131	13107	13077	13043	13081	13089	20049
	30005	36009		28153	13109	13079	13045	13087	13091	20059
	30007	36013		28157	13111	13081	13047	13091	13093	20061
	30009	36015		37013	13113	13083	13049	13093	13095	20073
	30013	36017		37017	13115	13085	13051	13095	13097	20079
	30015	36019		37019	13117	13087	13053	13097	13099	20085
	30023	36021		37031	13119	13089	13055	13099	13103	20087
	30027	36023		37047	13121	13091	13057	13101	13107	20089
	30029	36025		37049	13123	13093	13059	13103	13111	20091
	30031	36027		37051	13125	13095	13061	13105	13113	20099
	30035	36029		37061	13127	13097	13063	13107	13115	20103
	30041	36031		37085	13129	13099	13065	13109	13119	20107
	30043	36033		37093	13131	13101	13067	13115	13121	20111
	30047	36035		37101	13133	13103	13069	13119	13123	20115
	30049	36037		37103	13135	13105	13071	13121	13125	20117
	30053	36039		37107	13137	13107	13073	13125	13127	20121
	30057	36041		37117	13139	13109	13075	13127	13129	20125
	30059	36043		37123	13141	13111	13077	13129	13131	20127
	30063	36045		37125	13143	13113	13079	13131	13133	20131
	30067	36049		37129	13145	13115	13081	13133	13135	20133
	30073	36051		37131	13147	13117	13083	13135	13137	20139
	30077	36053		37133	13149	13119	13085	13139	13141	20141
	30081	36057		37137	13151	13121	13087	13141	13143	20147
	30093	36063		37141	13153	13123	13089	13143	13145	20149
	30095	36065		37147	13155	13125	13091	13145	13147	20155
	30099	36067		37153	13157	13127	13093	13149	13149	20157
	32007	36069		37155	13159	13129	13095	13151	13151	20161
	32011	36071		37163	13161	13131	13097	13153	13153	20177
	32013	36075		37165	13163	13133	13099	13155	13155	20183
	32015	36077		37191	13165	13135	13101	13159	13157	20191
	32023	36083		45003	13167	13137	13103	13161	13159	20197
	32033	36089		45005	13169	13139	13105	13163	13161	20201
	33001	36091		45009	13171	13141	13107	13165	13165	20205
	33003	36093		45011	13173	13143	13109	13167	13167	20207
	33005	36095		45013	13175	13145	13111	13169	13169	20209
	33007	36097		45015	13177	13147	13113	13171	13171	21001
	33009	36101		45017	13179	13149	13115	13173	13173	21003
	33011	36103		45019	13181	13151	13117	13175	13175	21005
	33013	36105		45025	13183	13153	13119	13177	13177	21007
	33015	36107		45027	13185	13155	13121	13179	13181	21009
	33017	36109		45029	13187	13157	13123	13181	13183	21011
	33019	36111		45031	13189	13159	13125	13183	13191	21013
	34019	36113		45033	13191	13161	13127	13185	13193	21015
	34027	36115		45035	13193	13163	13129	13189	13195	21023
	34037	36117		45037	13195	13165	13131	13191	13197	21025
	35003	36121		45041	13197	13167	13133	13193	13199	21027
	35007	36123		45043	13199	13169	13135	13195	13201	21029
	35028	37003		45049	13201	13171	13137	13197	13205	21031
	35033	37005		45051	13205	13173	13139	13199	13207	21035
	35039	37009		45053	13207	13175	13141	13201	13209	21037
	35043	37011		45055	13209	13177	13143	13205	13211	21039
	35045	37021		45057	13211	13179	13145	13207	13213	21041
	35047	37023		45061	13213	13181	13147	13209	13215	21043
	35055	37027		45063	13215	13183	13149	13211	13217	21045
	36001	37039		45067	13217	13185	13151	13213	13219	21047
	36003	37043		45069	13219	13187	13153	13215	13221	21049
	36007	37075		45075	13221	13189	13155	13217	13225	21051
	36009	37087		45079	13223	13191	13157	13219	13231	21053
	36011	37089		45081	13225	13193	13159	13221	13233	21055
	36013	37099		45085	13227	13195	13161	13223	13235	21057
	36015	37111		45089	13229	13197	13163	13225	13237	21061
	36017	37113		48005	13231	13199	13165	13229	13239	21063
	36019	37115		48067	13233	13201	13167	13231	13243	21065
	36021	37121		48199	13235	13205	13169	13233	13245	21069
	36025	37157		48225	13237	13207	13171	13235	13247	21071
	36029	37161		48241	13239	13209	13173	13237	13251	21073
	36031	37171		48291	13241	13211	13175	13239	13255	21077
	36033	37175		48347	13243	13213	13177	13243	13257	21081
	36035	37189		48351	13245	13215	13179	13245	13259	21083
	36037	37193		48361	13247	13217	13181	13249	13261	21085
	36039	37199		48373	13249	13219	13183	13251	13263	21087
	36041	39005		48401	13251	13221	13185	13253	13265	21091
	36043	39009		48403	13253	13223	13187	13255	13267	21093
	36045	39019		48405	13255	13225	13189	13257	13271	21095
	36049	39029		48419	13257	13227	13191	13259	13273	21097
	36051	39031		48457	13259	13229	13193	13261	13275	21099
	36053	39041		48459	13261	13231	13195	13263	13277	21103
	36055	39053		48467	13263	13233	13197	13265	13279	21105
	36057	39059		48499	13265	13235	13199	13267	13285	21107
	36065	39067			13267	13237	13201	13269	13287	21109
	36067	39073			13269	13239	13205	13271	13289	21111
	36071	39075			13271	13241	13207	13273	13291	21115
	36073	39079			13273	13243	13209	13275	13293	21117
	36075	39081			13275	13245	13211	13277	13295	21119
	36077	39083			13277	13247	13213	13279	13297	21121
	36083	39087			13279	13249	13215	13283	13299	21123
	36089	39089			13281	13251	13217	13285	13301	21125
	36091	39095			13283	13253	13219	13287	13303	21127
	36093	39099			13285	13255	13221	13289	13305	21129
	36095	39103			13287	13257	13223	13293	13307	21131
	36097	39111			13289	13259	13225	13295	13309	21133
	36101	39115			13291	13261	13227	13297	13311	21135
	36105	39119			13293	13263	13229	13299	13313	21137
	36107	39121			13295	13265	13231	13301	13315	21141
	36109	39131			13297	13267	13233	13303	13317	21143
	36111	39139			13299	13269	13235	13305	13319	21147
	36113	39141			13301	13271	13237	13307	16011	21149
	36115	39151			13303	13273	13239	13309	16013	21151
	36117	39157			13305	13275	13241	13311	16015	21153
	36119	39163			13307	13277	13243	13315	16017	21155
	36121	42005			13309	13279	13245	13317	16021	21157
	36123	42007			13311	13281	13247	13319	16037	21159
	37011	42011			13313	13283	13249	13321	16055	21161
	37099	42013			13315	13285	13251	17003	16059	21163
	38009	42015			13317	13287	13253	17005	16085	21165
	38019	42017			13319	13289	13255	17017	17001	21169
	38049	42019			13321	13291	13257	17023	17003	21171
	38053	42021			17059	13293	13259	17025	17005	21175
	38067	42023			17069	13295	13261	17027	17007	21177
	38079	42025			17077	13297	13263	17049	17009	21179
	38099	42027			17087	13299	13265	17051	17011	21183
	39007	42031			17127	13301	13267	17055	17013	21187
	39009	42033			17145	13303	13269	17059	17015	21189
	39029	42035			17151	13305	13271	17065	17017	21191
	39059	42037			17165	13307	13273	17069	17021	21193
	39073	42039			17199	13309	13275	17077	17023	21195
	39079	42041			18013	13311	13277	17081	17025	21197
	39091	42047			18019	13313	13279	17101	17027	21199
	39119	42049			18021	13315	13281	17109	17029	21201
	39121	42051			18025	13317	13283	17119	17031	21203
	39123	42053			18029	13319	13285	17121	17033	21207
	39127	42057			18043	13321	13287	17127	17035	21209
	39133	42061			18055	17001	13289	17145	17041	21211
	39145	42063			18061	17009	13291	17149	17043	21215
	39151	42065			18071	17015	13293	17151	17045	21217
	39155	42067			18073	17049	13295	17153	17049	21219
	39157	42069			18079	17055	13297	17159	17051	21221
	39163	42077			18087	17057	13299	17163	17055	21223
	41035	42079			18093	17059	13301	17165	17057	21227
	41037	42081			18101	17065	13303	17181	17059	21229
	41059	42083			18105	17069	13305	17189	17061	21231
	42005	42085			18111	17071	13307	17191	17063	21235
	42009	42087			18117	17077	13309	17193	17065	21239
	42013	42089			18123	17085	13311	17199	17067	23001
	42015	42097			18125	17087	13313	18005	17069	23003
	42019	42099			18137	17089	13315	18013	17071	23005
	42021	42103			18143	17111	13317	18017	17073	23007
	42023	42105			18147	17119	13319	18019	17075	23009
	42025	42107			18163	17123	13321	18021	17077	23011
	42027	42109			18167	17127	17001	18031	17079	23013
	42031	42111			18173	17145	17003	18037	17081	23015
	42033	42113			18175	17151	17005	18047	17083	23017
	42035	42115			21001	17157	17009	18051	17085	23019
	42039	42117			21013	17159	17011	18055	17087	23021
	42047	42119			21025	17165	17013	18069	17089	23023
	42049	42121			21029	17169	17015	18071	17091	23025
	42053	42123			21033	17181	17017	18073	17095	23027
	42061	42125			21035	17193	17021	18077	17097	23029
	42063	42127			21043	17197	17023	18079	17099	23031
	42065	42131			21045	17203	17025	18083	17101	24001
	42069	44003			21047	18003	17027	18089	17103	24005
	42079	44007			21051	18005	17029	18091	17107	24013
	42081	44009			21059	18013	17031	18099	17109	24015
	42083	45073			21061	18019	17033	18101	17111	24017
	42085	45077			21063	18021	17035	18107	17113	24019
	42097	47009			21065	18025	17037	18113	17115	24021
	42105	47013			21069	18027	17045	18119	17117	24023
	42107	47019			21071	18029	17049	18123	17119	24025
	42111	47031			21083	18037	17051	18125	17121	24027
	42113	47035			21085	18039	17055	18129	17123	24029
	42115	47049			21089	18041	17057	18131	17125	24033
	42117	47051			21093	18043	17059	18137	17127	24039
	42121	47055			21095	18047	17061	18143	17129	24043
	42123	47059			21099	18053	17065	18147	17131	24047
	42125	47091			21107	18061	17067	18163	17133	25003
	42127	47123			21109	18071	17069	18173	17135	25005
	42129	47129			21115	18077	17071	20011	17137	25009
	42131	47139			21119	18079	17073	20099	17141	25011
	44007	47143			21121	18091	17075	20205	17143	25013
	44009	47151			21125	18093	17077	21001	17145	25015
	46033	47153			21127	18099	17079	21003	17149	25017
	46081	47155			21129	18101	17081	21007	17151	25021
	46093	47163			21143	18105	17083	21009	17153	25023
	46103	47171			21147	18111	17085	21011	17155	25027
	49001	47175			21153	18115	17087	21015	17157	26001
	49003	47179			21155	18117	17089	21025	17159	26003
	49005	50001			21157	18119	17091	21029	17161	26005
	49007	50003			21159	18121	17095	21039	17163	26007
	49009	50005			21165	18123	17097	21041	17165	26009
	49013	50007			21173	18125	17099	21047	17167	26011
	49015	50009			21175	18133	17101	21051	17169	26013
	49017	50011			21177	18137	17103	21059	17171	26015
	49019	50015			21183	18143	17107	21069	17173	26017
	49021	50017			21189	18147	17109	21073	17177	26019
	49025	50019			21193	18153	17111	21083	17179	26021
	49027	50021			21197	18155	17113	21087	17181	26023
	49029	50023			21199	18173	17115	21095	17183	26025
	49031	50025			21203	18175	17117	21101	17187	26027
	49033	50027			21207	19005	17119	21103	17189	26029
	49035	51003			21219	19011	17121	21107	17191	26031
	49037	51005			21221	19039	17123	21131	17193	26033
	49039	51009			21231	19043	17125	21141	17195	26035
	49041	51015			21235	19049	17127	21145	17197	26037
	49043	51017			21237	19057	17129	21155	17199	26039
	49047	51021			22001	19061	17131	21177	17201	26041
	49049	51023			22003	19065	17133	21183	17203	26043
	49051	51027			22009	19071	17135	21191	18003	26045
	49053	51035			22011	19073	17137	21195	18005	26047
	49055	51045			22013	19085	17141	21211	18013	26049
	49057	51051			22015	19087	17143	21223	18017	26051
	50001	51061			22017	19097	17145	21225	18019	26053
	50003	51063			22019	19101	17149	21227	18021	26055
	50005	51067			22021	19113	17151	21231	18025	26057
	50007	51069			22025	19125	17153	21233	18027	26059
	50009	51077			22027	19129	17155	21235	18029	26061
	50011	51089			22031	19133	17157	22001	18031	26063
	50015	51091			22033	19139	17159	22003	18037	26065
	50017	51105			22037	19149	17161	22005	18039	26067
	50019	51113			22039	19173	17163	22007	18041	26069
	50021	51121			22041	19175	17165	22009	18043	26071
	50023	51141			22043	19177	17167	22011	18045	26073
	50025	51155			22049	19179	17169	22013	18047	26075
	50027	51157			22053	19187	17171	22015	18051	26077
	51153	51161			22059	19193	17173	22017	18053	26079
	51163	51163			22061	20003	17177	22019	18055	26081
	51179	51165			22063	20005	17179	22021	18061	26083
	53007	51169			22067	20007	17181	22025	18069	26085
	53019	51171			22069	20011	17183	22027	18071	26087
	53039	51173			22073	20013	17187	22029	18073	26089
	53043	51191			22079	20021	17189	22031	18077	26091
	53047	51195			22081	20029	17191	22033	18079	26093
	53051	51197			22083	20031	17193	22035	18083	26095
	53057	54007			22085	20045	17195	22037	18085	26097
	53061	54015			22091	20059	17197	22039	18087	26099
	53063	54019			22097	20061	17199	22041	18089	26101
	53065	54025			22103	20073	17201	22043	18091	26103
	53073	54027			22105	20085	17203	22045	18093	26105
	53077	54031			22111	20087	18003	22047	18097	26107
	54001	54055			22115	20091	18005	22049	18099	26109
	54023	54063			22117	20099	18013	22051	18101	26111
	54025	54067			22119	20103	18017	22053	18105	26113
	54041	54071			22123	20107	18019	22057	18107	26115
	54053	54075			22125	20117	18021	22059	18109	26117
	54087	54077			22127	20121	18025	22061	18111	26119
	54101	54081			23005	20125	18027	22063	18113	26121
	54103	54083			23009	20133	18029	22065	18115	26123
	55001	54085			24001	20139	18031	22067	18117	26125
	55003	54089			24003	20149	18037	22069	18119	26127
	55005	54093			24005	20155	18039	22073	18121	26129
	55007	54097			24009	20161	18041	22077	18123	26131
	55009	54109			24011	20177	18043	22079	18125	26133
	55011	55001			24015	20201	18045	22081	18127	26135
	55013	55003			24017	20205	18047	22083	18129	26137
	55017	55005			24019	20207	18051	22085	18131	26139
	55019	55007			24027	20209	18053	22087	18133	26141
	55021	55009			24029	21001	18055	22089	18137	26143
	55023	55011			24033	21003	18061	22091	18141	26145
	55025	55013			24035	21005	18069	22093	18143	26147
	55029	55017			24037	21009	18071	22095	18147	26149
	55031	55019			24039	21011	18073	22097	18151	26151
	55033	55021			24041	21015	18077	22099	18153	26153
	55035	55023			24045	21019	18079	22101	18155	26155
	55037	55025			24047	21021	18083	22103	18161	26157
	55039	55029			25001	21023	18085	22105	18163	26159
	55041	55031			25007	21025	18087	22107	18165	26161
	55043	55033			25017	21027	18089	22109	18167	26163
	55047	55035			25019	21029	18091	22111	18171	26165
	55049	55037			25023	21031	18093	22113	18173	27001
	55051	55039			28001	21033	18097	22115	18175	27003
	55053	55041			28003	21035	18099	22117	18177	27005
	55055	55043			28005	21037	18101	22119	19001	27007
	55057	55045			28007	21041	18105	22121	19003	27009
	55059	55047			28009	21043	18107	22123	19005	27013
	55061	55049			28013	21045	18109	22125	19007	27017
	55063	55051			28015	21047	18111	22127	19011	27021
	55067	55053			28017	21049	18113	24003	19013	27025
	55069	55055			28019	21051	18115	24009	19015	27029
	55071	55057			28021	21053	18117	24011	19017	27031
	55073	55059			28023	21057	18119	24015	19019	27035
	55075	55063			28025	21059	18121	24017	19023	27037
	55077	55067			28029	21063	18123	24019	19031	27039
	55078	55069			28031	21065	18125	24029	19039	27041
	55081	55071			28033	21069	18127	24033	19041	27043
	55083	55073			28035	21071	18129	24035	19043	27045
	55085	55075			28037	21073	18131	24037	19045	27049
	55087	55077			28039	21077	18133	24039	19049	27053
	55089	55078			28041	21079	18137	24041	19051	27055
	55091	55081			28043	21081	18141	24045	19053	27057
	55093	55083			28045	21083	18143	24047	19055	27059
	55095	55085			28047	21085	18147	25005	19057	27061
	55097	55087			28049	21087	18151	25023	19061	27063
	55099	55091			28051	21089	18153	25027	19065	27065
	55101	55093			28057	21093	18155	26005	19067	27067
	55103	55095			28059	21095	18161	26021	19069	27069
	55105	55097			28061	21097	18163	26081	19071	27071
	55107	55099			28063	21099	18165	26093	19077	27075
	55109	55103			28065	21103	18167	26099	19079	27077
	55111	55105			28067	21107	18171	26111	19083	27079
	55113	55107			28069	21109	18173	26117	19085	27087
	55115	55109			28071	21111	18175	26139	19087	27089
	55117	55111			28073	21113	18177	26145	19089	27095
	55119	55113			28075	21115	19001	26149	19091	27097
	55121	55115			28077	21119	19003	26159	19095	27103
	55123	55117			28079	21121	19005	28001	19097	27107
	55125	55119			28081	21123	19007	28003	19099	27109
	55127	55121			28083	21125	19011	28005	19101	27111
	55129	55123			28085	21127	19013	28007	19103	27113
	55131	55125			28087	21129	19015	28009	19105	27115
	55133	55127			28089	21131	19017	28011	19107	27119
	55135	55129			28091	21133	19019	28013	19109	27125
	55137	55131			28093	21135	19023	28015	19111	27127
	55139	55133			28095	21137	19031	28017	19113	27131
	55141	55135			28097	21139	19037	28019	19115	27135
	56001	55137			28099	21141	19039	28021	19117	27137
	56007	55139			28101	21143	19041	28023	19121	27139
	56009	55141			28103	21147	19043	28025	19123	27143
	56011				28105	21151	19045	28027	19125	27145
	56013				28107	21153	19049	28029	19127	27147
	56019				28109	21155	19051	28031	19129	27153
	56023				28111	21157	19053	28033	19133	27157
	56029				28113	21159	19055	28035	19135	27159
	56035				28115	21161	19057	28037	19139	27161
	56039				28117	21163	19061	28039	19149	27163
	56041				28121	21165	19065	28041	19153	27169
					28123	21167	19067	28043	19155	27171
					28127	21169	19071	28045	19159	29001
					28129	21173	19073	28047	19169	29003
					28131	21175	19077	28049	19171	29005
					28135	21177	19079	28051	19173	29007
					28137	21179	19083	28053	19175	29009
					28139	21181	19085	28055	19177	29011
					28141	21183	19087	28057	19179	29013
					28145	21185	19089	28059	19181	29015
					28147	21187	19095	28061	19183	29017
					28149	21189	19097	28063	19185	29019
					28153	21191	19099	28065	19187	29021
					28155	21193	19101	28067	19191	29023
					28157	21195	19103	28069	19193	29025
					28159	21199	19105	28071	20001	29027
					28161	21201	19107	28073	20003	29029
					28163	21203	19109	28075	20005	29031
					29009	21205	19111	28077	20007	29033
					29017	21207	19113	28079	20011	29035
					29023	21209	19115	28081	20013	29037
					29035	21211	19117	28083	20017	29039
					29055	21213	19121	28085	20019	29041
					29065	21215	19123	28087	20021	29043
					29067	21217	19125	28089	20023	29045
					29091	21219	19127	28091	20027	29047
					29093	21221	19129	28093	20029	29049
					29099	21223	19133	28095	20031	29051
					29105	21227	19135	28097	20033	29053
					29123	21229	19139	28099	20035	29055
					29125	21231	19149	28101	20037	29057
					29149	21235	19153	28103	20041	29059
					29153	21237	19155	28105	20043	29061
					29157	22001	19159	28107	20045	29065
					29161	22003	19169	28109	20049	29067
					29169	22009	19171	28111	20059	29071
					29179	22011	19173	28113	20061	29073
					29181	22013	19175	28115	20073	29077
					29186	22015	19177	28117	20079	29079
					29187	22017	19179	28119	20085	29081
					29203	22019	19181	28121	20087	29083
					29207	22021	19183	28123	20089	29085
					29213	22025	19185	28125	20091	29087
					29215	22027	19187	28127	20099	29089
					29221	22031	19191	28129	20103	29093
					29223	22033	19193	28131	20107	29095
					33003	22037	20001	28133	20111	29097
					34001	22039	20003	28135	20115	29099
					34005	22041	20005	28137	20117	29101
					34007	22043	20007	28139	20121	29103
					34009	22049	20011	28141	20125	29105
					34011	22053	20013	28143	20127	29107
					34015	22059	20017	28145	20131	29109
					34019	22061	20019	28147	20133	29111
					34023	22063	20021	28149	20139	29113
					34025	22067	20027	28151	20141	29115
					34029	22069	20029	28153	20143	29117
					34033	22073	20031	28155	20147	29119
					36001	22079	20033	28157	20149	29121
					36015	22081	20035	28159	20155	29123
					36065	22085	20037	28161	20157	29125
					36103	22091	20041	28163	20161	29127
					37001	22097	20043	29007	20177	29135
					37003	22103	20045	29009	20183	29137
					37007	22105	20049	29011	20191	29147
					37009	22111	20059	29013	20197	29149
					37013	22115	20061	29023	20201	29151
					37015	22117	20073	29027	20205	29153
					37017	22119	20079	29029	20207	29157
					37019	22125	20085	29037	20209	29159
					37021	22127	20087	29039	21001	29161
					37023	23001	20089	29041	21003	29163
					37025	23005	20091	29047	21005	29165
					37027	23007	20099	29057	21007	29169
					37029	23009	20103	29059	21009	29171
					37031	23011	20107	29061	21011	29173
					37033	23013	20111	29067	21013	29175
					37035	23015	20115	29069	21015	29177
					37037	23017	20117	29071	21019	29179
					37039	23019	20121	29077	21021	29181
					37041	23021	20125	29083	21023	29183
					37043	23023	20127	29085	21025	29185
					37045	23025	20131	29087	21027	29186
					37047	23027	20133	29091	21029	29187
					37049	23029	20139	29101	21031	29189
					37051	23031	20141	29105	21033	29195
					37053	24001	20143	29111	21035	29197
					37055	24003	20147	29113	21037	29199
					37057	24009	20149	29119	21039	29201
					37059	24011	20155	29131	21041	29203
					37061	24013	20157	29133	21043	29205
					37063	24015	20161	29137	21045	29207
					37065	24017	20177	29139	21047	29209
					37067	24019	20183	29147	21051	29211
					37069	24023	20191	29153	21053	29213
					37071	24025	20197	29159	21055	29215
					37073	24027	20201	29161	21057	29217
					37075	24029	20205	29175	21059	29219
					37077	24031	20207	29181	21061	29221
					37079	24033	20209	29185	21065	29223
					37081	24035	21001	29199	21069	29225
					37083	24037	21003	29201	21071	29227
					37085	24039	21005	29205	21073	29229
					37087	24041	21007	29207	21075	31003
					37089	24043	21009	29209	21077	31015
					37091	24045	21011	29213	21079	31017
					37093	24047	21013	29217	21081	31023
					37095	25001	21015	29223	21083	31025
					37097	25003	21019	34001	21085	31027
					37099	25005	21021	34005	21087	31031
					37101	25007	21023	34007	21089	31041
					37103	25009	21025	34009	21091	31043
					37105	25011	21027	34011	21093	31051
					37107	25013	21029	34015	21095	31055
					37109	25015	21031	34021	21097	31067
					37111	25017	21033	34023	21099	31079
					37113	25021	21035	34025	21101	31089
					37115	25023	21037	34027	21103	31095
					37117	25027	21039	34029	21105	31107
					37119	26001	21041	34033	21107	31109
					37121	26003	21043	36013	21109	31119
					37123	26005	21045	36019	21111	31125
					37125	26007	21047	36075	21113	31127
					37127	26009	21049	37001	21115	31129
					37129	26011	21051	37007	21117	31131
					37131	26013	21053	37011	21119	31133
					37133	26015	21055	37013	21121	31141
					37135	26019	21057	37015	21123	31147
					37137	26029	21059	37017	21125	31149
					37139	26031	21061	37019	21127	31151
					37141	26033	21063	37025	21129	31159
					37143	26035	21065	37029	21131	31173
					37145	26037	21069	37031	21133	31177
					37147	26039	21071	37033	21135	31181
					37149	26041	21073	37035	21137	33001
					37151	26043	21075	37037	21139	33003
					37153	26047	21077	37041	21141	33005
					37155	26051	21079	37045	21143	33007
					37157	26055	21081	37047	21145	33009
					37159	26059	21083	37049	21147	33011
					37161	26061	21085	37051	21149	33013
					37163	26067	21087	37053	21151	33015
					37165	26069	21089	37055	21155	33017
					37167	26071	21091	37057	21157	33019
					37169	26073	21093	37059	21159	34001
					37171	26077	21095	37061	21161	34003
					37173	26079	21097	37063	21163	34005
					37175	26081	21099	37065	21167	34007
					37177	26085	21101	37067	21169	34011
					37179	26087	21103	37069	21171	34015
					37181	26089	21105	37073	21175	34019
					37183	26091	21107	37077	21177	34021
					37185	26095	21109	37079	21179	34023
					37187	26097	21111	37081	21181	34025
					37191	26099	21113	37083	21183	34027
					37193	26101	21115	37085	21185	34029
					37195	26103	21117	37087	21187	34031
					37197	26105	21119	37091	21189	34035
					37199	26107	21121	37093	21191	34037
					39001	26109	21123	37095	21193	34041
					39009	26111	21125	37101	21195	36001
					39031	26113	21127	37103	21199	36003
					39053	26115	21129	37105	21201	36007
					39079	26117	21131	37107	21203	36009
					39087	26119	21133	37117	21205	36011
					39105	26121	21135	37123	21209	36013
					39111	26123	21137	37125	21211	36015
					39121	26125	21139	37127	21213	36017
					39131	26127	21141	37129	21215	36019
					39145	26129	21143	37131	21217	36021
					39163	26131	21145	37133	21219	36023
					39167	26133	21147	37135	21221	36025
					40001	26135	21149	37137	21223	36027
					40005	26137	21151	37139	21225	36029
					40021	26139	21153	37141	21227	36031
					40023	26141	21155	37143	21229	36033
					40041	26143	21157	37145	21231	36035
					40061	26145	21159	37147	21233	36037
					40077	26147	21161	37151	21235	36039
					40079	26149	21163	37153	22001	36041
					40081	26151	21165	37155	22003	36043
					40089	26153	21167	37157	22005	36045
					40121	26157	21169	37161	22007	36049
					40127	26159	21171	37163	22009	36051
					40135	26161	21173	37165	22011	36053
					40145	26165	21175	37167	22013	36055
					42009	27001	21177	37169	22015	36057
					42015	27003	21179	37171	22017	36063
					42025	27005	21181	37177	22019	36065
					42027	27007	21183	37179	22021	36067
					42031	27017	21185	37181	22025	36069
					42035	27021	21187	37183	22027	36071
					42037	27025	21189	37185	22029	36073
					42041	27029	21191	37187	22031	36075
					42057	27031	21193	37191	22033	36077
					42061	27035	21195	37195	22035	36079
					42067	27037	21197	39007	22037	36083
					42075	27049	21199	39055	22039	36089
					42081	27057	21201	39085	22041	36091
					42089	27059	21203	39133	22043	36093
					42097	27061	21205	39155	22045	36095
					42099	27065	21207	40005	22047	36097
					42109	27067	21209	40021	22049	36099
					42133	27071	21211	40023	22051	36101
					44003	27075	21213	40027	22057	36103
					44009	27077	21215	40029	22059	36105
					45001	27095	21217	40037	22061	36107
					45003	27097	21219	40041	22065	36109
					45005	27111	21221	40049	22067	36111
					45007	27115	21223	40061	22069	36113
					45009	27135	21225	40079	22073	36115
					45011	27137	21227	40087	22077	36117
					45013	27139	21229	40089	22079	36119
					45015	27145	21231	40101	22081	36121
					45017	27153	21233	40107	22083	36123
					45019	27157	21235	40111	22089	37001
					45021	27159	21237	40121	22091	37007
					45023	27163	21239	40127	22093	37009
					45025	27171	22001	40131	22095	37011
					45027	28001	22003	40133	22097	37021
					45029	28003	22005	40135	22099	37039
					45031	28005	22009	40145	22101	37043
					45033	28007	22011	42025	22103	37075
					45035	28009	22013	42039	22105	37087
					45037	28013	22015	42047	22107	37099
					45039	28015	22017	42049	22109	37113
					45041	28017	22019	42055	22111	37115
					45043	28019	22021	42083	22113	37121
					45045	28021	22025	42085	22117	37189
					45047	28023	22027	42089	22121	37193
					45049	28025	22029	42097	22123	37199
					45051	28029	22031	44003	22125	38009
					45053	28031	22033	44005	22127	38017
					45055	28033	22035	44007	23001	38019
					45057	28035	22037	44009	23003	38049
					45059	28037	22039	45001	23005	38053
					45061	28039	22041	45003	23007	38055
					45063	28041	22043	45005	23009	38063
					45065	28043	22045	45007	23011	38067
					45067	28045	22049	45009	23013	38073
					45069	28047	22053	45011	23015	38077
					45071	28049	22059	45013	23017	38079
					45073	28051	22061	45015	23019	38081
					45075	28057	22063	45017	23021	38099
					45077	28059	22065	45019	23023	39001
					45079	28061	22067	45021	23025	39005
					45081	28063	22069	45023	23027	39007
					45083	28065	22073	45025	23029	39009
					45085	28067	22079	45027	23031	39013
					45087	28069	22081	45029	24001	39015
					45089	28071	22083	45031	24003	39017
					45091	28073	22085	45033	24005	39019
					47001	28075	22089	45035	24009	39023
					47003	28077	22091	45037	24011	39025
					47005	28079	22097	45039	24013	39027
					47007	28081	22099	45041	24015	39029
					47009	28085	22101	45043	24017	39031
					47011	28087	22103	45045	24019	39033
					47013	28089	22105	45047	24021	39035
					47015	28091	22107	45049	24023	39041
					47017	28093	22109	45051	24025	39045
					47019	28095	22111	45053	24027	39049
					47021	28097	22115	45055	24029	39053
					47023	28099	22117	45057	24031	39055
					47025	28101	22119	45059	24033	39057
					47029	28103	22123	45061	24035	39059
					47031	28105	22125	45063	24037	39061
					47035	28107	22127	45067	24047	39067
					47039	28109	23001	45069	25001	39071
					47041	28111	23005	45071	25003	39073
					47047	28113	23007	45073	25005	39075
					47049	28115	23009	45075	25009	39077
					47051	28117	23011	45077	25011	39079
					47053	28121	23013	45079	25013	39081
					47055	28123	23015	45081	25015	39083
					47057	28127	23017	45083	25017	39085
					47059	28129	23019	45085	25021	39087
					47061	28131	23021	45087	25023	39089
					47063	28135	23023	45089	25027	39091
					47065	28137	23025	45091	26001	39093
					47067	28139	23027	47005	26003	39095
					47069	28141	23029	47017	26005	39099
					47071	28145	23031	47019	26007	39103
					47073	28147	24001	47023	26009	39105
					47075	28153	24003	47031	26011	39109
					47077	28155	24005	47033	26013	39111
					47079	28157	24009	47037	26015	39113
					47081	28159	24011	47039	26017	39115
					47087	28161	24013	47041	26019	39117
					47089	28163	24015	47045	26021	39119
					47093	29001	24017	47047	26023	39121
					47099	29003	24019	47051	26025	39127
					47101	29009	24021	47053	26027	39131
					47103	29015	24023	47055	26029	39133
					47105	29017	24025	47069	26031	39135
					47107	29019	24027	47071	26033	39139
					47109	29023	24029	47075	26035	39141
					47113	29027	24031	47077	26037	39145
					47115	29029	24033	47079	26039	39149
					47119	29031	24035	47081	26041	39151
					47121	29035	24037	47091	26043	39153
					47123	29039	24039	47093	26045	39155
					47125	29043	24041	47095	26047	39157
					47129	29045	24043	47097	26049	39163
					47133	29051	24045	47103	26051	39165
					47135	29053	24047	47107	26053	39167
					47137	29055	25001	47109	26055	39169
					47139	29057	25003	47113	26057	39171
					47141	29059	25005	47115	26059	40005
					47143	29063	25007	47119	26061	40013
					47145	29065	25009	47127	26063	40089
					47151	29067	25011	47131	26065	40095
					47153	29071	25013	47157	26067	42001
					47155	29073	25015	47159	26069	42003
					47157	29077	25017	47167	26071	42005
					47161	29079	25019	47171	26073	42007
					47163	29081	25021	47181	26075	42009
					47171	29083	25023	47183	26077	42011
					47173	29085	25027	48001	26079	42013
					47175	29089	26001	48005	26081	42015
					47179	29091	26003	48037	26083	42017
					47181	29093	26005	48039	26085	42019
					47183	29099	26007	48059	26087	42021
					47185	29101	26009	48063	26089	42023
					48001	29105	26011	48067	26091	42025
					48005	29111	26013	48071	26093	42027
					48021	29113	26015	48073	26095	42029
					48037	29117	26017	48089	26097	42031
					48039	29119	26019	48119	26099	42033
					48063	29123	26021	48147	26101	42035
					48067	29125	26023	48157	26103	42037
					48071	29127	26025	48159	26105	42039
					48073	29131	26027	48161	26107	42041
					48149	29135	26029	48183	26109	42043
					48161	29137	26031	48185	26111	42045
					48183	29139	26033	48199	26113	42047
					48185	29141	26035	48201	26115	42049
					48199	29145	26037	48203	26117	42051
					48201	29149	26039	48213	26119	42053
					48203	29151	26041	48223	26121	42055
					48213	29153	26043	48225	26123	42057
					48225	29157	26045	48239	26125	42059
					48241	29161	26047	48241	26127	42061
					48245	29167	26049	48245	26129	42063
					48277	29169	26051	48277	26131	42065
					48289	29173	26053	48289	26133	42067
					48291	29179	26055	48291	26135	42069
					48313	29181	26057	48313	26137	42071
					48315	29183	26059	48315	26139	42073
					48339	29185	26061	48321	26141	42075
					48343	29186	26063	48339	26143	42077
					48347	29187	26065	48343	26145	42079
					48351	29197	26067	48347	26147	42081
					48361	29203	26069	48349	26149	42083
					48365	29209	26071	48351	26151	42085
					48373	29213	26073	48361	26153	42087
					48387	29215	26075	48365	26155	42089
					48401	29221	26077	48373	26157	42091
					48403	29223	26079	48387	26159	42093
					48405	29225	26081	48395	26161	42095
					48407	29229	26083	48401	26163	42097
					48419	31003	26085	48403	26165	42099
					48423	31015	26087	48405	27001	42103
					48449	31017	26089	48407	27003	42105
					48455	31025	26091	48419	27005	42107
					48457	31031	26093	48423	27007	42109
					48459	31041	26095	48449	27009	42111
					48467	31047	26097	48455	27013	42113
					48471	31051	26099	48457	27017	42115
					48473	31059	26101	48459	27021	42117
					48499	31065	26103	48467	27025	42119
					51001	31089	26105	48471	27029	42121
					51003	31095	26107	48473	27031	42123
					51005	31103	26109	48477	27035	42125
					51007	31107	26111	48499	27037	42127
					51009	31111	26113	51001	27041	42129
					51011	31125	26115	51007	27043	42131
					51015	31149	26117	51009	27045	42133
					51017	31159	26119	51025	27049	44003
					51019	33001	26121	51029	27053	44005
					51021	33003	26123	51033	27055	44007
					51023	33005	26125	51036	27057	44009
					51025	33007	26127	51041	27059	46047
					51027	33009	26129	51053	27061	46053
					51029	33011	26131	51057	27065	46071
					51031	33013	26133	51061	27067	46103
					51033	33015	26135	51065	27069	46121
					51035	33017	26137	51067	27071	46135
					51036	33019	26139	51073	27075	47001
					51037	34001	26141	51081	27077	47013
					51041	34005	26143	51083	27079	47019
					51045	34007	26145	51085	27087	47021
					51047	34009	26147	51087	27089	47025
					51049	34011	26149	51093	27095	47027
					51051	34015	26151	51095	27097	47029
					51053	34019	26153	51097	27099	47043
					51057	34021	26155	51099	27103	47045
					51059	34023	26157	51101	27107	47049
					51061	34025	26159	51103	27109	47059
					51063	34029	26161	51109	27111	47061
					51065	34033	26163	51111	27113	47065
					51067	34035	26165	51115	27115	47067
					51069	34037	27001	51119	27119	47073
					51071	34041	27003	51127	27125	47081
					51073	36001	27005	51131	27127	47083
					51075	36003	27007	51133	27129	47087
					51077	36007	27009	51135	27131	47089
					51079	36015	27013	51137	27135	47091
					51081	36017	27017	51143	27137	47093
					51083	36019	27021	51145	27139	47097
					51085	36021	27025	51149	27141	47099
					51087	36023	27029	51159	27143	47103
					51089	36025	27031	51167	27145	47105
					51091	36027	27035	51175	27147	47107
					51093	36031	27037	51177	27153	47113
					51095	36033	27039	51181	27157	47115
					51097	36035	27041	51183	27159	47117
					51099	36037	27043	51193	27161	47119
					51101	36039	27045	51550	27163	47123
					51103	36041	27049	51650	27169	47125
					51105	36045	27053	51800	27171	47131
					51107	36049	27055	51810	28001	47133
					51109	36051	27057	54043	28003	47135
					51111	36053	27059	54083	28007	47137
					51113	36057	27061		28009	47139
					51115	36065	27065		28011	47141
					51117	36067	27067		28013	47143
					51119	36069	27069		28015	47147
					51121	36071	27071		28017	47149
					51125	36075	27075		28019	47151
					51127	36077	27077		28021	47155
					51131	36083	27079		28023	47159
					51133	36089	27087		28025	47161
					51135	36091	27089		28027	47163
					51137	36093	27095		28029	47165
					51139	36095	27097		28031	47171
					51141	36097	27099		28033	47173
					51143	36101	27103		28037	47177
					51145	36103	27107		28039	47179
					51147	36105	27109		28041	47185
					51149	36107	27111		28043	47187
					51153	36109	27113		28049	47189
					51155	36111	27115		28051	50001
					51157	36113	27119		28053	50003
					51159	36115	27125		28055	50005
					51161	36123	27127		28057	50007
					51163	37001	27129		28059	50009
					51165	37003	27131		28061	50011
					51167	37005	27135		28063	50013
					51169	37007	27137		28065	50015
					51171	37009	27139		28067	50017
					51173	37011	27141		28069	50019
					51175	37013	27143		28071	50021
					51177	37015	27145		28073	50023
					51179	37017	27147		28075	50025
					51181	37019	27153		28079	50027
					51183	37021	27157		28081	51005
					51191	37023	27159		28083	51015
					51193	37025	27161		28087	51017
					51195	37027	27163		28089	51021
					51197	37029	27169		28091	51027
					51199	37031	27171		28093	51035
					51550	37033	28001		28095	51043
					51700	37035	28003		28097	51051
					51800	37037	28005		28099	51063
					51810	37039	28007		28101	51071
					54003	37041	28009		28103	51077
					54005	37043	28011		28105	51091
					54007	37045	28013		28107	51105
					54011	37047	28015		28111	51121
					54019	37049	28017		28113	51139
					54021	37051	28019		28115	51155
					54023	37053	28021		28117	51163
					54025	37055	28023		28119	51165
					54027	37057	28025		28121	51167
					54031	37059	28027		28123	51169
					54035	37061	28029		28125	51171
					54039	37063	28031		28127	51173
					54043	37065	28033		28133	51185
					54053	37067	28035		28135	51191
					54055	37069	28037		28137	51195
					54057	37071	28039		28139	54001
					54063	37073	28041		28143	54003
					54065	37075	28043		28145	54005
					54071	37077	28045		28149	54007
					54073	37079	28047		28151	54009
					54079	37081	28049		28153	54011
					54085	37083	28051		28155	54013
					54087	37085	28055		28157	54015
					54089	37087	28057		28159	54017
					54099	37089	28059		28161	54019
					54105	37091	28061		28163	54021
					54107	37093	28063		29001	54023
						37095	28065		29003	54025
						37097	28067		29005	54027
						37099	28069		29007	54029
						37101	28071		29011	54031
						37103	28073		29013	54033
						37105	28075		29015	54035
						37107	28077		29017	54037
						37109	28079		29019	54039
						37111	28081		29021	54041
						37113	28083		29023	54043
						37115	28085		29025	54045
						37117	28087		29027	54047
						37119	28089		29029	54049
						37121	28091		29031	54051
						37123	28093		29033	54053
						37125	28095		29035	54055
						37127	28097		29037	54057
						37129	28099		29039	54059
						37131	28101		29041	54061
						37133	28103		29043	54063
						37135	28105		29045	54065
						37137	28107		29047	54067
						37139	28109		29051	54069
						37141	28111		29053	54071
						37143	28113		29055	54073
						37145	28115		29057	54075
						37147	28117		29059	54077
						37149	28121		29061	54079
						37151	28123		29063	54081
						37153	28127		29065	54083
						37155	28129		29067	54085
						37157	28131		29069	54087
						37159	28135		29071	54089
						37161	28137		29073	54091
						37163	28139		29075	54093
						37165	28141		29077	54095
						37167	28145		29079	54097
						37169	28147		29081	54099
						37171	28149		29083	54101
						37173	28153		29085	54103
						37175	28155		29087	54105
						37177	28157		29089	54107
						37179	28159		29095	54109
						37181	28161		29097	55001
						37183	28163		29099	55003
						37185	29001		29101	55005
						37187	29003		29103	55007
						37189	29005		29105	55009
						37191	29007		29107	55011
						37193	29009		29109	55013
						37195	29011		29111	55017
						37197	29013		29113	55019
						37199	29015		29115	55021
						39001	29017		29117	55023
						39009	29019		29119	55025
						39015	29021		29121	55029
						39017	29023		29123	55031
						39045	29025		29125	55033
						39053	29027		29127	55035
						39059	29029		29129	55037
						39067	29031		29131	55039
						39073	29033		29133	55041
						39075	29035		29135	55043
						39079	29037		29137	55045
						39081	29039		29139	55047
						39083	29041		29141	55049
						39087	29043		29143	55051
						39089	29045		29145	55053
						39105	29047		29147	55055
						39111	29049		29149	55057
						39115	29051		29151	55059
						39119	29053		29153	55061
						39121	29055		29155	55063
						39131	29057		29157	55067
						39135	29059		29159	55069
						39139	29061		29161	55071
						39141	29063		29163	55073
						39145	29065		29165	55075
						39163	29067		29167	55077
						39165	29069		29169	55078
						39167	29071		29171	55081
						39171	29073		29173	55083
						40001	29075		29175	55085
						40005	29077		29177	55087
						40013	29079		29179	55089
						40017	29081		29181	55091
						40021	29083		29183	55093
						40023	29085		29185	55095
						40029	29087		29186	55097
						40041	29089		29187	55099
						40061	29091		29189	55101
						40063	29093		29195	55103
						40069	29095		29197	55105
						40077	29097		29199	55107
						40079	29099		29201	55109
						40081	29101		29203	55111
						40085	29103		29205	55113
						40089	29105		29207	55115
						40091	29107		29211	55117
						40095	29109		29213	55119
						40097	29111		29215	55121
						40117	29113		29217	55123
						40119	29115		29219	55125
						40121	29117		29221	55127
						40123	29119		29223	55129
						40125	29121		29225	55131
						40127	29123		29229	55133
						40135	29125		30003	55135
						40151	29127		30009	55137
						40153	29129		30011	55139
						42001	29131		30013	55141
						42005	29135		30017
						42007	29137		30029
						42009	29139		30033
						42011	29141		30049
						42013	29143		30061
						42015	29145		30063
						42017	29147		30065
						42025	29149		30067
						42027	29151		30073
						42029	29153		30075
						42031	29157		30077
						42033	29159		30081
						42035	29161		30085
						42037	29163		30087
						42041	29165		30095
						42043	29167		30097
						42047	29169		30099
						42051	29171		30103
						42053	29173		30105
						42055	29175		30111
						42057	29177		31003
						42059	29179		31015
						42061	29181		31017
						42063	29183		31019
						42065	29185		31023
						42067	29186		31025
						42075	29187		31027
						42079	29189		31031
						42081	29195		31041
						42085	29197		31043
						42089	29199		31045
						42093	29201		31047
						42097	29203		31051
						42099	29205		31053
						42103	29207		31055
						42105	29209		31065
						42107	29211		31067
						42109	29213		31069
						42111	29215		31079
						42113	29217		31083
						42115	29219		31087
						42117	29221		31089
						42119	29223		31095
						42121	29225		31101
						42123	29227		31103
						42127	29229		31107
						42129	30003		31109
						42131	31003		31111
						42133	31015		31119
						44003	31017		31125
						44007	31019		31127
						44009	31025		31129
						45001	31027		31131
						45003	31031		31133
						45005	31041		31141
						45007	31043		31145
						45009	31051		31147
						45011	31053		31149
						45013	31055		31151
						45015	31059		31159
						45017	31063		31161
						45019	31065		31165
						45021	31067		31173
						45023	31083		31177
						45025	31089		31181
						45027	31095		32033
						45029	31103		33001
						45031	31107		33003
						45033	31109		33005
						45035	31111		33007
						45037	31125		33009
						45039	31127		33011
						45041	31129		33013
						45043	31131		33015
						45045	31133		33017
						45047	31147		34001
						45049	31149		34005
						45051	31151		34011
						45053	31173		34013
						45055	31177		34015
						45057	31181		34019
						45059	33001		34021
						45061	33003		34023
						45063	33005		34025
						45065	33007		34027
						45067	33009		34029
						45069	33011		34031
						45071	33013		34033
						45073	33015		34035
						45075	33017		34037
						45077	33019		34041
						45079	34001		35007
						45081	34003		35039
						45083	34005		35053
						45085	34007		35061
						45087	34009		36001
						45089	34011		36003
						45091	34015		36007
						46053	34019		36009
						46135	34021		36011
						47001	34023		36013
						47003	34025		36015
						47005	34027		36017
						47007	34029		36019
						47009	34031		36021
						47011	34033		36023
						47013	34035		36025
						47015	34037		36027
						47017	34041		36029
						47019	36001		36031
						47023	36003		36033
						47025	36007		36035
						47027	36009		36037
						47029	36011		36039
						47031	36013		36041
						47035	36015		36043
						47037	36017		36045
						47039	36019		36049
						47041	36021		36051
						47043	36023		36053
						47047	36025		36055
						47049	36027		36057
						47051	36029		36063
						47053	36031		36065
						47055	36033		36067
						47057	36035		36069
						47059	36037		36071
						47061	36039		36073
						47063	36043		36075
						47065	36045		36077
						47067	36049		36079
						47069	36051		36083
						47071	36053		36087
						47073	36055		36089
						47075	36057		36091
						47077	36063		36093
						47079	36065		36095
						47081	36067		36099
						47083	36069		36101
						47085	36071		36105
						47087	36073		36109
						47089	36075		36111
						47091	36077		36115
						47093	36079		36117
						47099	36083		36119
						47103	36087		36121
						47105	36089		36123
						47107	36091		37001
						47109	36093		37007
						47111	36095		37013
						47113	36097		37015
						47115	36099		37017
						47117	36101		37019
						47119	36103		37021
						47121	36105		37023
						47123	36107		37025
						47125	36109		37031
						47127	36111		37033
						47129	36113		37035
						47133	36115		37037
						47135	36117		37045
						47137	36119		37047
						47139	36121		37049
						47141	36123		37051
						47143	37001		37053
						47145	37003		37057
						47149	37005		37059
						47151	37007		37061
						47153	37009		37063
						47155	37011		37065
						47157	37013		37067
						47159	37015		37069
						47161	37017		37071
						47163	37019		37073
						47165	37021		37077
						47169	37023		37079
						47171	37025		37081
						47173	37027		37083
						47175	37029		37085
						47177	37031		37087
						47179	37033		37089
						47181	37035		37091
						47183	37037		37095
						47185	37039		37097
						47187	37041		37101
						47189	37043		37103
						48001	37045		37107
						48005	37047		37109
						48015	37049		37111
						48021	37051		37117
						48037	37053		37119
						48063	37057		37123
						48067	37059		37125
						48071	37061		37127
						48073	37063		37129
						48089	37065		37131
						48097	37067		37133
						48149	37069		37135
						48159	37071		37137
						48161	37073		37139
						48181	37075		37141
						48183	37077		37143
						48185	37079		37145
						48199	37081		37147
						48201	37083		37149
						48203	37085		37151
						48213	37087		37153
						48225	37089		37155
						48231	37091		37157
						48241	37093		37159
						48245	37095		37161
						48277	37097		37163
						48287	37099		37165
						48289	37101		37167
						48291	37103		37169
						48293	37105		37171
						48313	37107		37177
						48315	37109		37179
						48339	37111		37181
						48343	37113		37183
						48347	37115		37185
						48351	37117		37187
						48361	37119		37191
						48365	37121		37193
						48373	37123		37195
						48379	37125		37197
						48387	37127		38015
						48401	37129		38017
						48403	37131		38019
						48405	37133		38039
						48407	37135		38049
						48419	37137		38053
						48423	37139		38055
						48449	37141		38063
						48455	37143		38067
						48457	37145		38073
						48459	37147		38077
						48467	37149		38079
						48471	37151		38081
						48473	37153		38099
						48499	37155		39001
						50001	37157		39005
						50003	37159		39007
						50005	37161		39009
						50007	37163		39013
						50011	37165		39015
						50013	37167		39017
						50015	37169		39019
						50017	37171		39023
						50021	37173		39025
						50023	37175		39027
						50025	37177		39029
						50027	37179		39031
						51001	37181		39035
						51003	37183		39041
						51005	37185		39043
						51007	37187		39045
						51009	37189		39049
						51011	37191		39053
						51015	37193		39055
						51017	37195		39057
						51019	37197		39059
						51021	37199		39061
						51023	38009		39067
						51025	38017		39071
						51027	38019		39073
						51029	38053		39075
						51031	38055		39077
						51033	38063		39079
						51035	38067		39081
						51036	38073		39083
						51037	38077		39085
						51041	38079		39087
						51045	38099		39089
						51047	39001		39091
						51049	39005		39093
						51051	39007		39095
						51053	39009		39099
						51057	39013		39103
						51059	39015		39105
						51061	39017		39109
						51063	39019		39111
						51065	39023		39113
						51067	39025		39115
						51069	39027		39117
						51071	39029		39119
						51073	39031		39121
						51075	39033		39123
						51077	39035		39125
						51079	39041		39127
						51081	39043		39131
						51083	39045		39133
						51085	39049		39135
						51087	39053		39139
						51089	39055		39141
						51091	39057		39145
						51093	39059		39151
						51095	39061		39153
						51097	39067		39155
						51099	39071		39157
						51101	39073		39163
						51103	39075		39165
						51105	39077		39167
						51107	39079		39169
						51109	39081		39171
						51111	39083		40001
						51113	39085		40005
						51115	39087		40009
						51117	39089		40013
						51119	39091		40015
						51121	39093		40017
						51125	39095		40019
						51127	39099		40021
						51131	39103		40023
						51133	39105		40027
						51135	39109		40029
						51137	39111		40031
						51139	39113		40033
						51141	39115		40035
						51143	39117		40037
						51145	39119		40039
						51147	39121		40041
						51149	39123		40043
						51153	39125		40047
						51155	39127		40049
						51157	39131		40051
						51159	39133		40055
						51161	39135		40061
						51163	39139		40063
						51165	39141		40067
						51167	39145		40069
						51169	39149		40071
						51171	39151		40077
						51173	39153		40079
						51175	39155		40081
						51177	39157		40083
						51179	39163		40085
						51181	39165		40089
						51183	39167		40091
						51187	39169		40093
						51191	39171		40097
						51193	40001		40099
						51195	40005		40101
						51197	40013		40103
						51199	40015		40105
						51550	40017		40107
						51650	40019		40109
						51700	40021		40111
						51800	40023		40113
						51810	40027		40115
						54003	40029		40117
						54005	40035		40119
						54007	40037		40121
						54011	40041		40123
						54013	40043		40125
						54015	40049		40127
						54019	40051		40129
						54021	40061		40131
						54023	40063		40133
						54025	40067		40135
						54027	40069		40137
						54031	40071		40143
						54035	40073		40145
						54037	40077		40147
						54039	40079		40151
						54043	40081		40153
						54045	40083		41003
						54047	40085		41005
						54053	40087		41019
						54055	40089		41039
						54057	40091		41043
						54063	40093		41047
						54065	40095		41071
						54071	40097		42001
						54073	40099		42003
						54075	40101		42005
						54079	40103		42007
						54081	40105		42009
						54085	40107		42011
						54087	40109		42015
						54089	40111		42017
						54095	40113		42019
						54099	40115		42021
						54105	40117		42027
						54107	40119		42029
						54109	40121		42033
						55001	40123		42035
						55003	40125		42039
						55005	40127		42043
						55007	40131		42047
						55009	40133		42049
						55013	40135		42051
						55017	40137		42055
						55019	40143		42057
						55021	40145		42059
						55023	40147		42063
						55025	40149		42067
						55029	42001		42069
						55031	42003		42071
						55033	42005		42073
						55035	42007		42075
						55037	42009		42077
						55041	42011		42079
						55047	42013		42081
						55049	42015		42083
						55051	42017		42085
						55053	42019		42089
						55057	42021		42091
						55067	42023		42093
						55069	42025		42095
						55071	42027		42097
						55073	42029		42099
						55075	42031		42103
						55077	42033		42105
						55078	42035		42107
						55081	42037		42109
						55083	42039		42111
						55085	42041		42113
						55087	42043		42115
						55091	42045		42119
						55093	42047		42121
						55095	42049		42123
						55097	42051		42125
						55103	42053		42127
						55105	42055		42129
						55107	42057		42131
						55109	42059		44003
						55111	42061		44005
						55113	42063		44007
						55115	42065		44009
						55117	42067		45001
						55119	42069		45003
						55121	42071		45005
						55123	42073		45007
						55125	42075		45009
						55129	42077		45011
						55131	42079		45013
						55133	42081		45015
						55135	42083		45017
						55137	42085		45019
						55139	42087		45021
						55141	42089		45023
							42091		45025
							42093		45027
							42095		45029
							42097		45031
							42099		45033
							42103		45035
							42105		45037
							42107		45039
							42109		45041
							42111		45043
							42113		45045
							42115		45047
							42117		45049
							42119		45051
							42121		45053
							42123		45055
							42125		45057
							42127		45059
							42129		45061
							42131		45063
							42133		45065
							44003		45067
							44005		45069
							44007		45071
							44009		45073
							45001		45075
							45003		45077
							45005		45079
							45007		45081
							45009		45083
							45011		45085
							45013		45087
							45015		45089
							45017		45091
							45019		46047
							45021		46053
							45023		46071
							45025		46085
							45027		46093
							45029		46103
							45031		46115
							45033		46121
							45035		47001
							45037		47003
							45039		47005
							45041		47013
							45043		47015
							45045		47017
							45047		47019
							45049		47021
							45051		47023
							45053		47025
							45055		47029
							45057		47031
							45059		47037
							45061		47039
							45063		47041
							45065		47043
							45067		47045
							45069		47047
							45071		47053
							45073		47055
							45075		47059
							45077		47061
							45079		47065
							45081		47069
							45083		47071
							45085		47075
							45087		47077
							45089		47079
							45091		47081
							46019		47085
							46033		47087
							46053		47089
							46063		47093
							46081		47095
							46093		47097
							46103		47099
							46121		47101
							46135		47103
							47001		47105
							47003		47107
							47005		47109
							47007		47111
							47009		47113
							47011		47115
							47013		47117
							47015		47119
							47017		47121
							47019		47123
							47021		47125
							47023		47127
							47025		47129
							47027		47131
							47029		47135
							47031		47141
							47033		47143
							47035		47145
							47037		47147
							47039		47149
							47041		47151
							47043		47155
							47045		47157
							47047		47159
							47049		47161
							47051		47163
							47053		47165
							47055		47167
							47057		47169
							47059		47171
							47061		47173
							47063		47177
							47065		47181
							47067		47183
							47069		47185
							47071		47187
							47073		47189
							47075		48001
							47077		48005
							47079		48015
							47081		48021
							47083		48037
							47085		48039
							47087		48041
							47089		48067
							47091		48071
							47093		48073
							47097		48077
							47099		48085
							47101		48097
							47103		48099
							47105		48113
							47107		48119
							47109		48121
							47111		48123
							47113		48133
							47115		48139
							47117		48145
							47119		48147
							47121		48149
							47123		48157
							47125		48161
							47127		48177
							47129		48181
							47131		48183
							47133		48185
							47135		48201
							47137		48203
							47139		48213
							47141		48217
							47143		48223
							47145		48225
							47147		48231
							47149		48239
							47151		48241
							47153		48245
							47155		48251
							47157		48257
							47159		48277
							47161		48287
							47163		48289
							47165		48291
							47167		48293
							47169		48309
							47171		48313
							47173		48315
							47175		48331
							47177		48337
							47179		48339
							47181		48343
							47183		48347
							47185		48349
							47187		48351
							47189		48363
							48001		48365
							48005		48373
							48015		48379
							48019		48387
							48021		48395
							48027		48401
							48035		48405
							48037		48407
							48041		48419
							48051		48423
							48063		48439
							48067		48449
							48073		48453
							48085		48457
							48089		48459
							48097		48467
							48099		48471
							48121		48473
							48145		48477
							48147		48481
							48149		48491
							48159		48499
							48161		49007
							48177		49013
							48181		49037
							48183		49043
							48185		49047
							48187		49049
							48199		49053
							48201		49055
							48203		50001
							48213		50003
							48217		50007
							48223		50011
							48225		50013
							48231		50015
							48237		50017
							48239		50019
							48241		50021
							48245		50023
							48257		50025
							48277		50027
							48285		51003
							48287		51005
							48289		51007
							48291		51009
							48293		51011
							48309		51021
							48313		51023
							48315		51025
							48331		51027
							48337		51029
							48339		51031
							48343		51033
							48347		51035
							48351		51036
							48361		51037
							48363		51041
							48365		51047
							48367		51049
							48373		51051
							48379		51053
							48387		51057
							48395		51059
							48401		51061
							48403		51065
							48405		51067
							48407		51071
							48419		51073
							48423		51075
							48439		51077
							48449		51079
							48455		51081
							48457		51083
							48459		51085
							48467		51087
							48471		51089
							48473		51093
							48477		51095
							48497		51097
							48499		51099
							50001		51101
							50003		51105
							50005		51107
							50007		51109
							50011		51111
							50013		51113
							50017		51117
							50019		51119
							50021		51121
							50025		51125
							50027		51127
							51001		51133
							51003		51135
							51005		51137
							51007		51139
							51009		51141
							51011		51143
							51015		51145
							51017		51147
							51019		51149
							51021		51153
							51023		51155
							51025		51157
							51027		51159
							51029		51163
							51031		51165
							51033		51167
							51035		51169
							51036		51171
							51037		51175
							51041		51177
							51043		51179
							51045		51183
							51047		51185
							51049		51187
							51051		51195
							51053		51197
							51057		51800
							51059		51810
							51061		53007
							51063		53011
							51065		53015
							51067		53033
							51069		53037
							51071		53041
							51073		53047
							51075		53051
							51077		53053
							51079		53057
							51081		53061
							51083		53065
							51085		53067
							51087		53073
							51089		53077
							51091		54003
							51093		54005
							51095		54007
							51097		54009
							51099		54011
							51101		54013
							51103		54019
							51105		54021
							51107		54027
							51109		54033
							51111		54035
							51113		54037
							51115		54039
							51117		54041
							51119		54043
							51121		54045
							51125		54047
							51127		54049
							51131		54051
							51133		54053
							51135		54055
							51137		54057
							51139		54063
							51141		54065
							51143		54069
							51145		54071
							51147		54073
							51149		54075
							51153		54079
							51155		54081
							51157		54083
							51159		54087
							51161		54091
							51163		54093
							51165		54097
							51167		54099
							51169		54103
							51171		54105
							51173		54107
							51175		54109
							51177		55001
							51179		55003
							51181		55005
							51183		55007
							51185		55009
							51187		55011
							51191		55013
							51193		55017
							51195		55019
							51197		55021
							51199		55023
							51550		55025
							51700		55029
							51800		55031
							51810		55033
							54001		55035
							54003		55037
							54005		55039
							54007		55041
							54009		55043
							54011		55045
							54013		55047
							54015		55049
							54017		55051
							54019		55053
							54021		55055
							54023		55057
							54025		55059
							54027		55061
							54029		55063
							54031		55067
							54033		55069
							54035		55071
							54037		55073
							54039		55075
							54041		55077
							54043		55078
							54045		55081
							54047		55083
							54049		55085
							54051		55087
							54053		55089
							54055		55091
							54057		55093
							54059		55095
							54061		55097
							54063		55099
							54065		55101
							54067		55103
							54069		55105
							54071		55107
							54073		55109
							54075		55111
[truncated: 86 more rows]
